# Supplementary material for: catena-Poly[copper(I)-bis(μ-trifluoro­methane­sulfonato-κ2 O:O′)-copper(I)-bis(μ-trimethyl trithio­phosphite)-κ2 P:S;κ2 S:P]
Source: Acta Crystallogr Sect E Struct Rep Online. 2008 Dec 17;65(Pt 1):m86. doi: 10.1107/S1600536808041809 (PMC2967919; doi:10.1107/S1600536808041809)
Supplement: Supplementary file 1 [file e-65-00m86-sup1.cif]

##############################################################################
###                                                                        ###
###        Electronic paper (Acta Crystallographica Section E)             ###
###                                                                        ###
##############################################################################
#                                                                            #
# This CIF contains the data in a paper accepted for publication in Acta     #
# Crystallographica Section E. It conforms to the requirements of Notes      #
# for Authors for Section E, and has been peer reviewed under the auspices   #
# of the IUCr Commission on Journals.                                        #
#                                                                            #
# Full details of the Crystallographic Information File format               #
# are given in the paper "The Crystallographic Information File (CIF):       #
# a New Standard Archive File for Crystallography" by S. R. Hall, F. H.      #
# Allen and I. D. Brown [Acta Cryst. (1991), A47, 655-685].                  #
#                                                                            #
# The current version of the core CIF dictionary is obtainable from          #
# ftp://ftp.iucr.org/pub/cif_core.dic. The current version number is 2.4.    #
#                                                                            #
# Software is freely available for graphical display of the structure(s) in  #
# this CIF.  For information consult the CIF home page http://www.iucr.org/  #
# cif/home.html                                                              #
#                                                                            #
# This file may be used for bona fide research purposes within the           #
# scientific community so long as proper attribution is given to the journal # 
# article from which it was obtained.                                        #
#                                                                            #
##############################################################################
                                             
data_I
_audit_creation_method     SHELXL-97
_chemical_name_systematic
;
<i>catena</i>-Poly[copper(I)-bis(\m-trifluoromethanesulfonato-
\k^2^<i>O</i>:<i>O</i>')-copper(I)-bis(\m-trimethyl
trithiophosphite)-\k^2^<i>P</i>:<i>S</i>;\k^2^<i>S</i>:<i>P</i>]
;
_chemical_name_common     ?
_chemical_formula_moiety     'C8 H18 Cu2 F6 O6 P2 S8'
_chemical_formula_sum     'C8 H18 Cu2 F6 O6 P2 S8'
_chemical_formula_iupac     '[Cu2 (C F3 S O3)2 (C3 H9 P S3)2]'
_chemical_formula_weight     769.78
_chemical_melting_point     413
_symmetry_cell_setting     monoclinic
_symmetry_space_group_name_H-M     'P 21/c'
_symmetry_space_group_name_Hall     '-P 2ybc'
loop_
    _symmetry_equiv_pos_as_xyz
    'x, y, z'
    '-x, y+1/2, -z+1/2'
    '-x, -y, -z'
    'x, -y-1/2, z-1/2'
_cell_length_a     8.8347(15)
_cell_length_b     18.306(3)
_cell_length_c     8.1731(14)
_cell_angle_alpha     90.00
_cell_angle_beta     102.674(3)
_cell_angle_gamma     90.00
_cell_volume     1289.6(4)
_cell_formula_units_Z     2
_cell_measurement_reflns_used     4358
_cell_measurement_theta_min     2.363
_cell_measurement_theta_max     26.341
_cell_measurement_temperature     100(2)
_exptl_crystal_description     block
_exptl_crystal_colour     colourless
_exptl_crystal_size_max     0.10
_exptl_crystal_size_mid     0.08
_exptl_crystal_size_min     0.04
_exptl_crystal_density_diffrn     1.982
_exptl_crystal_density_meas     ?
_exptl_crystal_density_method     'not measured'
_exptl_crystal_F_000     768
_exptl_absorpt_coefficient_mu     2.488
_exptl_absorpt_correction_type     multi-scan
_exptl_absorpt_process_details     '(SADABS; Bruker, 2002)'
_exptl_absorpt_correction_T_min     0.789
_exptl_absorpt_correction_T_max     0.907
_exptl_special_details
;
;
_diffrn_ambient_temperature     100(2)
_diffrn_radiation_type     MoK\a
_diffrn_radiation_wavelength     0.71073
_diffrn_radiation_source     'fine-focus sealed tube'
_diffrn_radiation_monochromator     graphite
_diffrn_measurement_device_type     'Bruker APEX CCD area-detector'
_diffrn_measurement_method     \w
_diffrn_detector_area_resol_mean     ?
_diffrn_reflns_number     7349
_diffrn_reflns_av_R_equivalents     0.0208
_diffrn_reflns_av_sigmaI/netI     0.0239
_diffrn_reflns_theta_min     2.23
_diffrn_reflns_theta_max     26.35
_diffrn_reflns_theta_full     26.35
_diffrn_measured_fraction_theta_max     0.995
_diffrn_measured_fraction_theta_full     0.995
_diffrn_reflns_limit_h_min     -11
_diffrn_reflns_limit_h_max     11
_diffrn_reflns_limit_k_min     -14
_diffrn_reflns_limit_k_max     22
_diffrn_reflns_limit_l_min     -9
_diffrn_reflns_limit_l_max     10
_diffrn_standards_number     0
_diffrn_standards_interval_count     ?
_diffrn_standards_interval_time     ?
_diffrn_standards_decay_%     ?
_refine_special_details
;
Refinement of <i>F</i>^2^ against ALL reflections. The weighted <i>R</i>-factor
<i>wR</i> and goodness of fit <i>S</i> are based on <i>F</i>^2^, conventional
<i>R</i>-factors <i>R</i> are based on <i>F</i>, with <i>F</i> set to zero for
negative <i>F</i>^2^. The threshold expression of <i>F</i>^2^ >
2\s(<i>F</i>^2^) is used only for calculating <i>R</i>-factors(gt) <i>etc</i>.
and is not relevant to the choice of reflections for refinement.
<i>R</i>-factors based on <i>F</i>^2^ are statistically about twice as large
as those based on <i>F</i>, and <i>R</i>- factors based on ALL data will be
even larger.
;
_reflns_number_total     2612
_reflns_number_gt     2425
_reflns_threshold_expression     I>2\s(I)
_refine_ls_structure_factor_coef     Fsqd
_refine_ls_matrix_type     full
_refine_ls_R_factor_all     0.0326
_refine_ls_R_factor_gt     0.0303
_refine_ls_wR_factor_gt     0.0734
_refine_ls_wR_factor_ref     0.0746
_refine_ls_goodness_of_fit_ref     1.044
_refine_ls_restrained_S_all     1.044
_refine_ls_number_reflns     2612
_refine_ls_number_parameters     148
_refine_ls_number_restraints     0
_refine_ls_hydrogen_treatment     constr
_refine_ls_weighting_scheme     calc
_refine_ls_weighting_details
         'calc w=1/[\s^2^(Fo^2^)+(0.0393P)^2^+1.5175P] where P=(Fo^2^+2Fc^2^)/3'
_atom_sites_solution_hydrogens     geom
_atom_sites_solution_primary     direct
_atom_sites_solution_secondary     difmap
_refine_ls_shift/su_max     0.000
_refine_ls_shift/su_mean     0.000
_refine_diff_density_max     0.865
_refine_diff_density_min     -0.419
_refine_ls_extinction_method     none
_refine_ls_extinction_coef     ?
loop_
    _atom_type_symbol
    _atom_type_description
    _atom_type_scat_dispersion_real
    _atom_type_scat_dispersion_imag
    _atom_type_scat_source
    'C' 'C' 0.0033 0.0016
                         'International Tables Vol C Tables 4.2.6.8 and 6.1.1.4'
    'H' 'H' 0.0000 0.0000
                         'International Tables Vol C Tables 4.2.6.8 and 6.1.1.4'
    'O' 'O' 0.0106 0.0060
                         'International Tables Vol C Tables 4.2.6.8 and 6.1.1.4'
    'F' 'F' 0.0171 0.0103
                         'International Tables Vol C Tables 4.2.6.8 and 6.1.1.4'
    'P' 'P' 0.1023 0.0942
                         'International Tables Vol C Tables 4.2.6.8 and 6.1.1.4'
    'S' 'S' 0.1246 0.1234
                         'International Tables Vol C Tables 4.2.6.8 and 6.1.1.4'
    'Cu' 'Cu' 0.3201 1.2651
                         'International Tables Vol C Tables 4.2.6.8 and 6.1.1.4'
_computing_data_collection     'SMART (Bruker, 2002)'
_computing_cell_refinement     'SAINT (Bruker, 2003)'
_computing_data_reduction     'SAINT (Bruker, 2003)'
_computing_structure_solution     'SHELXS97 (Sheldrick, 2008)'
_computing_structure_refinement     'SHELXL97 (Sheldrick, 2008)'
_computing_molecular_graphics     'X-SEED (Barbour, 2001)'
_computing_publication_material     'X-SEED (Barbour, 2001)'
loop_
    _atom_site_type_symbol
    _atom_site_label
    _atom_site_fract_x
    _atom_site_fract_y
    _atom_site_fract_z
    _atom_site_U_iso_or_equiv
    _atom_site_adp_type
    _atom_site_calc_flag
    _atom_site_refinement_flags
    _atom_site_occupancy
    _atom_site_disorder_assembly
    _atom_site_disorder_group
    Cu Cu1 0.20918(3) 0.512402(17) 0.47201(4) 0.01851(11) Uani d . 1 . .
    P P1 0.02869(7) 0.58055(3) 0.31859(8) 0.01703(15) Uani d . 1 . .
    S S1 -0.19119(7) 0.52875(3) 0.26779(8) 0.01850(14) Uani d . 1 . .
    S S2 0.03767(8) 0.61564(4) 0.07703(8) 0.02558(16) Uani d . 1 . .
    S S3 0.00504(8) 0.68172(3) 0.42847(8) 0.02322(16) Uani d . 1 . .
    S S4 0.54023(7) 0.58664(3) 0.66022(8) 0.01807(15) Uani d . 1 . .
    F F1 0.66632(19) 0.70162(9) 0.8235(2) 0.0303(4) Uani d . 1 . .
    F F2 0.5529(3) 0.72252(11) 0.5687(2) 0.0546(6) Uani d . 1 . .
    F F3 0.4170(2) 0.70427(11) 0.7523(3) 0.0495(5) Uani d . 1 . .
    O O1 0.4142(2) 0.57889(10) 0.5143(2) 0.0236(4) Uani d . 1 . .
    O O2 0.6913(2) 0.57583(11) 0.6216(3) 0.0357(5) Uani d . 1 . .
    O O3 0.5166(2) 0.55310(12) 0.8091(2) 0.0346(5) Uani d . 1 . .
    C C1 -0.3285(3) 0.60237(15) 0.2002(4) 0.0255(6) Uani d . 1 . .
    H H1A -0.3181 0.6390 0.2895 0.038 Uiso calc R 1 . .
    H H1B -0.4343 0.5827 0.1756 0.038 Uiso calc R 1 . .
    H H1C -0.3073 0.6252 0.0991 0.038 Uiso calc R 1 . .
    C C2 0.2468(3) 0.6205(2) 0.1033(4) 0.0350(7) Uani d . 1 . .
    H H2A 0.2907 0.6501 0.2024 0.052 Uiso calc R 1 . .
    H H2B 0.2720 0.6430 0.0038 0.052 Uiso calc R 1 . .
    H H2C 0.2906 0.5712 0.1180 0.052 Uiso calc R 1 . .
    C C3 0.0397(3) 0.65795(15) 0.6490(3) 0.0260(6) Uani d . 1 . .
    H H3A -0.0436 0.6259 0.6681 0.039 Uiso calc R 1 . .
    H H3B 0.0420 0.7025 0.7159 0.039 Uiso calc R 1 . .
    H H3C 0.1394 0.6326 0.6821 0.039 Uiso calc R 1 . .
    C C4 0.5454(3) 0.68447(15) 0.7022(4) 0.0253(6) Uani d . 1 . .
loop_
    _atom_site_aniso_label
    _atom_site_aniso_U_11
    _atom_site_aniso_U_22
    _atom_site_aniso_U_33
    _atom_site_aniso_U_12
    _atom_site_aniso_U_13
    _atom_site_aniso_U_23
    Cu1 0.01952(17) 0.01793(18) 0.01786(18) 0.00236(11) 0.00363(12) 0.00126(12)
    S1 0.0200(3) 0.0165(3) 0.0185(3) 0.0003(2) 0.0033(2) 0.0018(2)
    S2 0.0240(3) 0.0364(4) 0.0163(3) -0.0004(3) 0.0043(3) 0.0077(3)
    S3 0.0312(3) 0.0145(3) 0.0231(3) 0.0005(3) 0.0041(3) 0.0012(2)
    S4 0.0199(3) 0.0153(3) 0.0187(3) -0.0015(2) 0.0036(2) -0.0016(2)
    P1 0.0196(3) 0.0170(3) 0.0146(3) 0.0008(2) 0.0039(2) 0.0022(2)
    F1 0.0341(9) 0.0235(8) 0.0320(9) -0.0079(7) 0.0045(7) -0.0098(7)
    F2 0.0967(17) 0.0278(10) 0.0348(11) -0.0160(10) 0.0046(11) 0.0099(8)
    F3 0.0342(10) 0.0369(11) 0.0778(15) 0.0048(8) 0.0130(10) -0.0267(11)
    O1 0.0255(10) 0.0248(10) 0.0189(9) -0.0059(8) 0.0015(7) -0.0002(7)
    O2 0.0234(10) 0.0304(11) 0.0537(14) -0.0018(8) 0.0095(9) -0.0214(10)
    O3 0.0457(13) 0.0321(11) 0.0218(10) -0.0161(10) -0.0014(9) 0.0064(9)
    C1 0.0225(13) 0.0222(14) 0.0294(15) 0.0042(10) 0.0002(11) 0.0080(11)
    C2 0.0248(14) 0.056(2) 0.0254(15) -0.0064(14) 0.0072(11) 0.0069(14)
    C3 0.0373(15) 0.0226(14) 0.0176(13) 0.0004(11) 0.0053(11) -0.0044(11)
    C4 0.0316(14) 0.0176(13) 0.0256(14) 0.0007(11) 0.0039(11) -0.0006(11)
_geom_special_details
;
All e.s.d.'s (except the e.s.d. in the dihedral angle between two l.s. planes)
are estimated using the full covariance matrix. The cell e.s.d.'s are taken
into account individually in the estimation of e.s.d.'s in distances, angles
and torsion angles; correlations between e.s.d.'s in cell parameters are only
used when they are defined by crystal symmetry. An approximate (isotropic)
treatment of cell e.s.d.'s is used for estimating e.s.d.'s involving l.s.
planes.
;
loop_
    _geom_bond_atom_site_label_1
    _geom_bond_atom_site_label_2
    _geom_bond_site_symmetry_2
    _geom_bond_distance
    _geom_bond_publ_flag
    Cu1 S1 3_566 2.2943(8) yes
    Cu1 P1 . 2.1895(7) yes
    Cu1 O1 . 2.1466(18) yes
    Cu1 O2 3_666 2.065(2) yes
    P1 S1 . 2.1192(9) yes
    P1 S2 . 2.0941(9) yes
    P1 S3 . 2.0886(10) yes
    S1 C1 . 1.816(3) yes
    S2 C2 . 1.815(3) yes
    S3 C3 . 1.814(3) yes
    S4 C4 . 1.822(3) no
    S4 O1 . 1.4490(19) no
    S4 O2 . 1.451(2) no
    S4 O3 . 1.419(2) no
    F1 C4 . 1.326(3) no
    F2 C4 . 1.308(3) no
    F3 C4 . 1.338(3) no
    C1 H1A . 0.9800 no
    C1 H1B . 0.9800 no
    C1 H1C . 0.9800 no
    C2 H2A . 0.9800 no
    C2 H2B . 0.9800 no
    C2 H2C . 0.9800 no
    C3 H3A . 0.9800 no
    C3 H3B . 0.9800 no
    C3 H3C . 0.9800 no
loop_
    _geom_angle_atom_site_label_1
    _geom_angle_atom_site_label_2
    _geom_angle_atom_site_label_3
    _geom_angle_site_symmetry_1
    _geom_angle_site_symmetry_3
    _geom_angle
    _geom_angle_publ_flag
    P1 Cu1 S1 . 3_566 121.88(3) yes
    P1 S1 Cu1 . 3_566 102.25(3) no
    S4 O1 Cu1 . . 131.05(11) no
    S4 O2 Cu1 . 3_666 132.38(13) no
    O1 Cu1 S1 . 3_566 105.35(5) yes
    O1 Cu1 P1 . . 104.59(6) yes
    O2 Cu1 S1 3_666 3_566 102.03(7) yes
    O2 Cu1 P1 3_666 . 123.32(7) yes
    O2 Cu1 O1 3_666 . 95.18(8) yes
    C1 S1 Cu1 . 3_566 110.36(10) no
    S1 P1 Cu1 . . 112.23(4) no
    S2 P1 Cu1 . . 122.77(4) no
    S3 P1 Cu1 . . 112.83(4) no
    S2 P1 S1 . . 100.09(4) yes
    S3 P1 S1 . . 107.89(4) yes
    S3 P1 S2 . . 99.29(4) yes
    C1 S1 P1 . . 104.48(9) yes
    C2 S2 P1 . . 98.73(10) yes
    C3 S3 P1 . . 101.75(9) yes
    O1 S4 O2 . . 112.64(13) no
    O3 S4 O1 . . 115.63(12) no
    O3 S4 O2 . . 116.31(14) no
    O1 S4 C4 . . 103.54(12) no
    O2 S4 C4 . . 100.87(13) no
    O3 S4 C4 . . 105.44(13) no
    F1 C4 S4 . . 110.88(19) no
    F2 C4 S4 . . 111.7(2) no
    F3 C4 S4 . . 109.64(19) no
    F1 C4 F3 . . 107.7(2) no
    F2 C4 F1 . . 108.5(2) no
    F2 C4 F3 . . 108.2(2) no
    S1 C1 H1A . . 109.5 no
    S1 C1 H1B . . 109.5 no
    S1 C1 H1C . . 109.5 no
    H1A C1 H1B . . 109.5 no
    H1A C1 H1C . . 109.5 no
    H1B C1 H1C . . 109.5 no
    S2 C2 H2A . . 109.5 no
    S2 C2 H2B . . 109.5 no
    S2 C2 H2C . . 109.5 no
    H2A C2 H2B . . 109.5 no
    H2A C2 H2C . . 109.5 no
    H2B C2 H2C . . 109.5 no
    S3 C3 H3A . . 109.5 no
    S3 C3 H3B . . 109.5 no
    S3 C3 H3C . . 109.5 no
    H3A C3 H3B . . 109.5 no
    H3A C3 H3C . . 109.5 no
    H3B C3 H3C . . 109.5 no
loop_
    _geom_torsion_atom_site_label_1
    _geom_torsion_atom_site_label_2
    _geom_torsion_atom_site_label_3
    _geom_torsion_atom_site_label_4
    _geom_torsion_site_symmetry_1
    _geom_torsion_site_symmetry_2
    _geom_torsion_site_symmetry_3
    _geom_torsion_site_symmetry_4
    _geom_torsion
    _geom_torsion_publ_flag
    Cu1 P1 S1 Cu1 . . . 3_566 47.73(4) no
    Cu1 P1 S1 C1 . . . . 162.81(10) no
    Cu1 P1 S2 C2 . . . . -30.47(13) no
    Cu1 P1 S3 C3 . . . . -36.26(11) no
    S1 Cu1 P1 S1 3_566 . . . -58.38(5) no
    S1 Cu1 P1 S2 3_566 . . . -177.61(4) no
    S1 Cu1 P1 S3 3_566 . . . 63.76(5) no
    S1 Cu1 O1 S4 3_566 . . . 13.26(16) no
    P1 Cu1 O1 S4 . . . . 142.85(14) no
    S2 P1 S1 Cu1 . . . 3_566 179.54(3) no
    S3 P1 S1 Cu1 . . . 3_566 -77.18(4) no
    O1 Cu1 P1 S1 . . . . -177.33(6) no
    O1 Cu1 P1 S2 . . . . 63.44(7) no
    O1 Cu1 P1 S3 . . . . -55.19(6) no
    O2 Cu1 P1 S1 3_666 . . . 76.24(8) no
    O2 Cu1 P1 S2 3_666 . . . -42.98(9) no
    O2 Cu1 P1 S3 3_666 . . . -161.62(8) no
    O2 Cu1 O1 S4 3_666 . . . -90.74(16) no
    O1 S4 O2 Cu1 . . . 3_666 -61.2(2) no
    O2 S4 O1 Cu1 . . . . 127.02(15) no
    O3 S4 O1 Cu1 . . . . -10.1(2) no
    O3 S4 O2 Cu1 . . . 3_666 75.6(2) no
    C4 S4 O1 Cu1 . . . . -124.88(16) no
    C4 S4 O2 Cu1 . . . 3_666 -170.98(18) no
    S1 P1 S2 C2 . . . . -155.34(12) no
    S1 P1 S3 C3 . . . . 88.30(10) no
    S2 P1 S1 C1 . . . . -65.38(11) no
    S2 P1 S3 C3 . . . . -167.85(10) no
    S3 P1 S1 C1 . . . . 37.90(11) no
    S3 P1 S2 C2 . . . . 94.47(12) no
    O1 S4 C4 F1 . . . . -173.61(18) no
    O1 S4 C4 F2 . . . . -52.4(2) no
    O1 S4 C4 F3 . . . . 67.5(2) no
    O2 S4 C4 F1 . . . . -56.9(2) no
    O2 S4 C4 F2 . . . . 64.3(2) no
    O2 S4 C4 F3 . . . . -175.7(2) no
    O3 S4 C4 F1 . . . . 64.5(2) no
    O3 S4 C4 F2 . . . . -174.3(2) no
    O3 S4 C4 F3 . . . . -54.3(2) no
data_global
_journal_data_validation_number     ?
_journal_date_recd_electronic     2008-12-05
_journal_date_accepted     2008-12-09
_journal_name_full     'Acta Crystallographica, Section E'
_journal_year     2009
_journal_volume     65
_journal_issue      1
_journal_page_first     m86
_journal_page_last     m86
_journal_paper_category     QM
_journal_coeditor_code     LH2742
_publ_contact_author_name     'Raubenheimer, Helgard G.'
_publ_contact_author_address
;Department of Chemistry and Polymer Science,
 University of Stellenbosch,
 Private Bag X1, Matieland, 7602,
 South Africa
;
_publ_contact_author_email     hgr@sun.ac.za
_publ_contact_author_fax     27(21)808x3849
_publ_contact_author_phone     27(21)808x3850
_publ_section_title
;\
<i>catena</i>-Poly[copper(I)-bis(\m-trifluoromethanesulfonato-\
\k^2^<i>O</i>:<i>O</i>')-copper(I)-bis(\m-trimethyl
trithiophosphite)-\k^2^<i>P</i>:<i>S</i>;\k^2^<i>S</i>:<i>P</i>]
;
loop_
    _publ_author_name
    _publ_author_address
    'Christoph E. Strasser'
;Department of Chemistry and Polymer Science,
 University of Stellenbosch,
 Private Bag X1, Matieland, 7602,
 South Africa
;
    'Stephanie Cronje'
;Department of Chemistry and Polymer Science,
 University of Stellenbosch,
 Private Bag X1, Matieland, 7602,
 South Africa
;
    'Helgard G. Raubenheimer'
;Department of Chemistry and Polymer Science,
 University of Stellenbosch,
 Private Bag X1, Matieland, 7602,
 South Africa
;
