# Supplementary material for: catena-Poly[copper(I)-bis(μ-trifluoro­methane­sulfonato-κ2 O:O′)-copper(I)-bis(μ-trimethyl trithio­phosphite)-κ2 P:S;κ2 S:P]
Source: Acta Crystallogr Sect E Struct Rep Online. 2008 Dec 17;65(Pt 1):m86. doi: 10.1107/S1600536808041809 (PMC2967919; doi:10.1107/S1600536808041809)
Supplement: Supplementary file 2 [file e-65-00m86-Isup2.hkl]

# 
# h,k,l, Fc-squared, Fo-squared, sigma(Fo-squared) and status flag 
# 
data_I
_shelx_title               'Me3PS3CuOTf in P 21/c' 
_shelx_refln_list_code          4 
_shelx_F_calc_maximum      169.60 
_exptl_crystal_F_000       768.00 
_reflns_d_resolution_high  0.8007 
 
loop_ 
 _symmetry_equiv_pos_as_xyz 
 'x, y, z' 
 '-x, y+1/2, -z+1/2' 
 '-x, -y, -z' 
 'x, -y-1/2, z-1/2' 
 
_cell_length_a     8.8347 
_cell_length_b    18.3063 
_cell_length_c     8.1731 
_cell_angle_alpha  90.000 
_cell_angle_beta  102.674 
_cell_angle_gamma  90.000 
 
_shelx_F_squared_multiplier     1.000 
 
loop_ 
 _refln_index_h 
 _refln_index_k 
 _refln_index_l 
 _refln_F_squared_calc 
 _refln_F_squared_meas 
 _refln_F_squared_sigma 
 _refln_observed_status 
   1   0   0      144.58      162.07      4.02 o 
   2   0   0    10540.65    11276.01    165.77 o 
   3   0   0      189.86      226.58      7.37 o 
   4   0   0    26299.71    28424.50    432.99 o 
   5   0   0    19639.57    20395.29    300.41 o 
   6   0   0     3398.68     3291.44     56.44 o 
   7   0   0      374.19      364.70     17.29 o 
   8   0   0     3137.03     3033.19     69.12 o 
   9   0   0     2399.32     2480.67     61.64 o 
  10   0   0      432.49      508.72     25.09 o 
   1   1   0      276.14      289.70      4.72 o 
   2   1   0     7345.60     8374.70     80.11 o 
   3   1   0      497.10      539.25     11.00 o 
   4   1   0      968.50      896.62     19.97 o 
   5   1   0     2149.91     2244.84     28.17 o 
   6   1   0     5311.17     5256.14     91.13 o 
   7   1   0      237.18      224.36     10.13 o 
   8   1   0     3321.69     3458.76     97.02 o 
   9   1   0      179.07      174.60     13.33 o 
  10   1   0      631.32      705.58     24.32 o 
   0   2   0    21311.39    24932.84    441.83 o 
   1   2   0     1681.14     1685.07     41.40 o 
   2   2   0    18441.75    20062.38    206.18 o 
   3   2   0    17012.48    18440.17    174.56 o 
   4   2   0     3887.78     3823.67     39.56 o 
   5   2   0     4544.26     4572.65     51.92 o 
   6   2   0      177.39      178.11      7.24 o 
   7   2   0     5267.83     5332.59     87.52 o 
   8   2   0     2209.11     2183.89     38.34 o 
   9   2   0      123.70      126.57      9.91 o 
  10   2   0      766.93      875.52     27.38 o 
   1   3   0       40.76       33.52      2.87 o 
   2   3   0     2592.92     2706.22     41.89 o 
   3   3   0      539.09      620.80     14.87 o 
   4   3   0     2551.66     2624.57     30.39 o 
   5   3   0     1561.34     1473.63     21.94 o 
   6   3   0     6650.79     6669.37     90.14 o 
   7   3   0       35.63       26.24      5.76 o 
   8   3   0     2152.57     2102.94     37.27 o 
   9   3   0      586.85      580.17     20.48 o 
  10   3   0     1353.27     1451.21     45.40 o 
   0   4   0       47.60       40.52      3.30 o 
   1   4   0     1963.49     2169.14     33.98 o 
   2   4   0    23770.21    25321.14    424.30 o 
   3   4   0    22996.04    23864.55    340.97 o 
   4   4   0      209.47      238.68      6.23 o 
   5   4   0     5379.93     5226.79     63.10 o 
   6   4   0        4.90       12.18      7.11 o 
   7   4   0     3817.79     3567.44    155.92 o 
   8   4   0      718.17      757.89     26.48 o 
   9   4   0      494.99      519.09     24.41 o 
  10   4   0     2490.16     2614.97     67.63 o 
   1   5   0     1078.18     1167.83     20.01 o 
   2   5   0       10.75        9.72      2.51 o 
   3   5   0      275.74      230.34      8.75 o 
   4   5   0        3.66       12.58      2.60 o 
   5   5   0      114.84      117.41      5.20 o 
   6   5   0      400.13      373.17     11.10 o 
   7   5   0     1100.22     1045.12     25.74 o 
   8   5   0        1.19        0.26      7.00 o 
   9   5   0       35.32       56.85     11.14 o 
  10   5   0      350.79      376.07     22.96 o 
   0   6   0       18.67       27.82      3.65 o 
   1   6   0    11986.13    13347.17    165.88 o 
   2   6   0    15845.05    16882.58    242.49 o 
   3   6   0     2626.53     2687.11     43.86 o 
   4   6   0      354.04      363.87     11.07 o 
   5   6   0     7752.75     7686.68    105.44 o 
   6   6   0      106.69      108.88      6.71 o 
   7   6   0     2174.42     2154.04     73.54 o 
   8   6   0        1.58       22.43      8.41 o 
   9   6   0      510.89      502.77     34.94 o 
  10   6   0     2014.68     2147.36     77.30 o 
   1   7   0        3.79        6.57      2.07 o 
   2   7   0     1013.03      966.17     18.83 o 
   3   7   0      295.37      328.17      9.96 o 
   4   7   0      874.08      818.59     18.42 o 
   5   7   0        0.79       -0.54      3.50 o 
   6   7   0      618.68      571.27     14.09 o 
   7   7   0      385.10      360.16     18.89 o 
   8   7   0     1364.93     1368.31     40.98 o 
   9   7   0       52.45       58.80     11.55 o 
  10   7   0       28.85       38.78     11.59 o 
   0   8   0     1168.13     1489.41     31.81 o 
   1   8   0     3970.30     4001.95     53.29 o 
   2   8   0    16651.84    17460.79    251.67 o 
   3   8   0     5050.02     5208.11     80.36 o 
   4   8   0       13.81       25.10      5.92 o 
   5   8   0      924.33      916.60     22.83 o 
   6   8   0      826.15      734.33     16.37 o 
   7   8   0     4627.42     4512.53     96.02 o 
   8   8   0      506.51      502.50     24.27 o 
   9   8   0       41.42       34.43     19.39 o 
  10   8   0       13.19        6.57     10.97 o 
   1   9   0     2122.05     2165.17     31.38 o 
   2   9   0      829.45      893.80     16.02 o 
   3   9   0     1546.55     1522.97     28.55 o 
   4   9   0       52.77       53.88      5.48 o 
   5   9   0      152.23      128.11      8.29 o 
   6   9   0     1290.08     1202.18     35.41 o 
   7   9   0       98.05       98.17     12.34 o 
   8   9   0     4009.33     3833.56     87.01 o 
   9   9   0       42.93       41.67     10.72 o 
   0  10   0    21878.90    23204.65    406.92 o 
   1  10   0        3.95       16.20      2.93 o 
   2  10   0        5.80        4.32      2.61 o 
   3  10   0      270.16      304.59     10.44 o 
   4  10   0      914.58      840.22     19.72 o 
   5  10   0     2776.63     2724.73     48.57 o 
   6  10   0       60.44       92.35     11.40 o 
   7  10   0       72.08       81.69     12.05 o 
   8  10   0      363.06      318.23     21.89 o 
   9  10   0     1075.81     1006.69     83.25 o 
   1  11   0      505.29      527.15     12.03 o 
   2  11   0      216.56      178.47      6.83 o 
   3  11   0      460.15      449.10     24.37 o 
   4  11   0      538.14      523.61     15.16 o 
   5  11   0     1591.96     1624.29     42.76 o 
   6  11   0      110.28      114.06     12.42 o 
   7  11   0      125.22      119.22     13.80 o 
   8  11   0      278.13      242.99     18.65 o 
   9  11   0        4.60        1.52      8.73 o 
   0  12   0     3080.97     2988.32     60.71 o 
   1  12   0      264.57      274.63      8.51 o 
   2  12   0      585.64      616.79     13.58 o 
   3  12   0       13.44       18.75      3.75 o 
   4  12   0     2100.91     2139.63     39.97 o 
   5  12   0      623.77      638.08     24.21 o 
   6  12   0       95.60       85.90     11.57 o 
   7  12   0       40.42       47.50     10.77 o 
   8  12   0        4.71        5.44      8.65 o 
   9  12   0      644.38      599.59     29.63 o 
   1  13   0      813.68      842.64     22.37 o 
   2  13   0      502.60      453.03     11.69 o 
   3  13   0      975.49      954.18     18.93 o 
   4  13   0       79.14       92.53      9.30 o 
   5  13   0       24.92       42.79      9.15 o 
   6  13   0     2031.06     1998.93     52.43 o 
   7  13   0       57.03       50.42     19.46 o 
   8  13   0       26.10       47.36     11.93 o 
   0  14   0      174.10      182.03     10.97 o 
   1  14   0     2194.25     2207.12     34.63 o 
   2  14   0      327.79      265.39      9.14 o 
   3  14   0      244.88      261.73     11.53 o 
   4  14   0      189.61      195.04     11.09 o 
   5  14   0       65.95       75.84     11.04 o 
   6  14   0      677.30      681.69     27.45 o 
   7  14   0       74.59       91.95     13.50 o 
   8  14   0       86.59       83.43     14.48 o 
   1  15   0      720.73      758.98     16.65 o 
   2  15   0      501.55      477.94     15.28 o 
   3  15   0      843.29      764.18     20.50 o 
   4  15   0      360.80      357.68     14.11 o 
   5  15   0        1.56        4.87     13.76 o 
   6  15   0     1684.70     1720.60     48.97 o 
   7  15   0      164.47      157.98     35.32 o 
   8  15   0       37.86       53.34     30.16 o 
   0  16   0       10.61       10.55      5.90 o 
   1  16   0     1209.54     1175.86     23.51 o 
   2  16   0       41.61       35.74      6.11 o 
   3  16   0     1211.05     1194.63     35.49 o 
   4  16   0      410.48      396.12     20.08 o 
   5  16   0       55.37       91.66     12.72 o 
   6  16   0       13.95       16.20      8.66 o 
   7  16   0       48.92       58.70     11.85 o 
   1  17   0     1726.31     1763.70     30.65 o 
   2  17   0      308.29      315.42     13.06 o 
   3  17   0      219.40      247.12     15.72 o 
   4  17   0     1118.77     1091.10     35.01 o 
   5  17   0      302.39      315.27     19.49 o 
   6  17   0     1568.49     1520.08     56.07 o 
   7  17   0       27.08       35.11     11.71 o 
   0  18   0     2020.00     1976.42     48.02 o 
   1  18   0       48.51       63.76      7.47 o 
   2  18   0       47.89       59.30      9.75 o 
   3  18   0       45.88       59.43     13.45 o 
   4  18   0       45.59       31.48      9.91 o 
   5  18   0      310.58      307.30     19.86 o 
   6  18   0      140.91      180.17     33.78 o 
   1  19   0     2491.69     2604.62     58.61 o 
   2  19   0      345.85      332.63     18.20 o 
   3  19   0      313.43      294.74     17.88 o 
   4  19   0      817.99      830.20     31.05 o 
   5  19   0      446.74      501.44     24.58 o 
   0  20   0     2132.04     2103.59     73.56 o 
   1  20   0      978.49     1004.53     32.28 o 
   2  20   0      338.12      364.72     21.13 o 
   3  20   0       18.33       24.64      8.92 o 
   4  20   0      754.92      877.24     32.81 o 
   5  20   0     1042.68     1036.95     45.51 o 
   1  21   0     1496.61     1554.91     61.84 o 
   2  21   0      167.47      183.27     15.31 o 
   3  21   0      195.77      266.81     29.55 o 
   4  21   0     3268.13     3402.37     82.69 o 
   2  22   0     1562.83     1622.55     65.32 o 
 -10   1   1      385.74      434.87     16.39 o 
  -9   1   1       36.36       50.20      9.91 o 
  -8   1   1      653.23      684.59     19.51 o 
  -7   1   1     3349.11     3584.27     54.29 o 
  -6   1   1      471.98      480.92     13.05 o 
  -5   1   1      248.52      188.50      6.66 o 
  -4   1   1      154.84       89.72      5.09 o 
  -3   1   1    11413.09    11758.50    130.81 o 
  -2   1   1      244.67      241.48      8.89 o 
  -1   1   1       43.77       56.80      2.48 o 
   0   1   1    28762.71    32416.67    477.37 o 
   1   1   1        7.77        4.09      1.31 o 
   2   1   1     5774.37     6263.88     66.16 o 
   3   1   1      488.94      434.92     10.00 o 
   4   1   1     5474.08     5590.59     61.40 o 
   5   1   1    23053.26    24096.74    250.23 o 
   6   1   1      123.82      140.33      5.90 o 
   7   1   1       41.73       48.79      5.44 o 
   8   1   1      502.77      484.43     16.21 o 
   9   1   1     6690.81     6970.47    114.74 o 
  10   1   1     2204.86     2440.96    112.34 o 
 -10   2   1      336.68      403.43     18.48 o 
  -9   2   1      584.06      604.43     18.00 o 
  -8   2   1      173.26      195.05     16.31 o 
  -7   2   1      477.68      464.59     16.40 o 
  -6   2   1     1728.84     1602.71     27.66 o 
  -5   2   1      417.13      457.86     10.24 o 
  -4   2   1      169.63      131.43      6.42 o 
  -3   2   1     4550.67     4913.81    114.60 o 
  -2   2   1     1392.31     1487.29     24.74 o 
  -1   2   1    23325.95    26256.33    329.53 o 
   0   2   1        0.85        4.28      3.52 o 
   1   2   1    28556.04    32184.77    361.89 o 
   2   2   1      852.47      800.89     10.68 o 
   3   2   1     4806.79     4774.99     52.08 o 
   4   2   1     1574.36     1507.96     19.74 o 
   5   2   1     6098.60     6281.38     69.63 o 
   6   2   1        0.47        4.05      3.17 o 
   7   2   1      231.95      223.49     13.30 o 
   8   2   1       95.48      111.67      8.45 o 
   9   2   1       58.67       74.28     11.90 o 
  10   2   1        0.17       30.68     14.82 o 
 -10   3   1        8.81       17.11      7.90 o 
  -9   3   1      110.06      117.48     11.05 o 
  -8   3   1     1704.94     1712.06     37.26 o 
  -7   3   1     1827.20     1725.10     30.92 o 
  -6   3   1       93.25       80.96      5.44 o 
  -5   3   1     1311.28     1235.02     21.69 o 
  -4   3   1       51.86       45.25      4.62 o 
  -3   3   1     6810.09     7261.98    107.67 o 
  -2   3   1    18574.47    20558.06    293.36 o 
  -1   3   1     2028.91     2282.45     39.88 o 
   0   3   1     6536.57     6827.70    130.59 o 
   1   3   1      589.16      627.64     12.55 o 
   2   3   1    26451.64    29239.08    294.12 o 
   3   3   1     2235.56     2383.66     27.85 o 
   4   3   1      471.17      510.09      9.24 o 
   5   3   1     2645.37     2540.64     31.51 o 
   6   3   1      660.08      663.66     12.51 o 
   7   3   1     8012.38     7859.11    108.76 o 
   8   3   1      971.62     1003.19     26.45 o 
   9   3   1      135.94      148.56     11.91 o 
  10   3   1      333.38      384.30     17.94 o 
 -10   4   1      128.60      128.71     15.65 o 
  -9   4   1      385.04      346.74     16.46 o 
  -8   4   1      607.17      639.34     25.67 o 
  -7   4   1      926.08      879.18     22.27 o 
  -6   4   1      615.69      551.31     13.86 o 
  -5   4   1     4582.13     4477.36     88.92 o 
  -4   4   1     6100.24     6222.87     97.32 o 
  -3   4   1     1461.89     1485.67     26.47 o 
  -2   4   1      499.88      565.00     12.17 o 
  -1   4   1     3734.73     4233.48     62.73 o 
   0   4   1     7576.06     7990.02     90.47 o 
   1   4   1     1177.12     1292.39     18.87 o 
   2   4   1      637.26      579.72     10.59 o 
   3   4   1      676.83      633.98     12.63 o 
   4   4   1      739.15      687.03     11.29 o 
   5   4   1     1601.41     1566.01     21.39 o 
   6   4   1      463.57      465.10     10.23 o 
   7   4   1       35.48       51.46      6.67 o 
   8   4   1      447.36      428.35     16.67 o 
   9   4   1       28.40       32.05      9.71 o 
  10   4   1       46.56       41.54     11.28 o 
 -10   5   1      489.46      515.84     26.35 o 
  -9   5   1     1324.36     1331.34     33.35 o 
  -8   5   1      659.27      660.37     28.42 o 
  -7   5   1       39.54       34.03      5.37 o 
  -6   5   1      707.10      638.95     15.09 o 
  -5   5   1    22375.95    22638.20    327.46 o 
  -4   5   1     3330.99     3154.65     51.79 o 
  -3   5   1      340.27      354.07      9.99 o 
  -2   5   1       13.80       17.18      3.14 o 
  -1   5   1    15903.60    17258.91    213.21 o 
   0   5   1    16691.68    18985.25    233.90 o 
   1   5   1     7249.77     7681.07     87.52 o 
   2   5   1     4001.54     4289.84     57.27 o 
   3   5   1     4329.49     4196.75     50.04 o 
   4   5   1     9012.92     9341.06     99.02 o 
   5   5   1      748.99      647.01     12.92 o 
   6   5   1       11.97        7.75      4.04 o 
   7   5   1     4681.39     4876.10    100.80 o 
   8   5   1      696.29      683.76     26.71 o 
   9   5   1       34.92       51.51     10.90 o 
  10   5   1      627.29      673.66     39.99 o 
 -10   6   1     1398.57     1474.92     46.74 o 
  -9   6   1       75.11       81.65     12.82 o 
  -8   6   1       67.01       57.01      6.86 o 
  -7   6   1       69.38       68.43      6.53 o 
  -6   6   1     4214.83     3834.39     54.99 o 
  -5   6   1     5352.85     5381.86     85.12 o 
  -4   6   1      255.01      211.55      6.97 o 
  -3   6   1     4215.61     4324.93     67.12 o 
  -2   6   1       47.85       39.83      3.62 o 
  -1   6   1    20420.56    22375.38    275.90 o 
   0   6   1     3542.07     3957.49     51.58 o 
   1   6   1     1050.03     1160.25     17.37 o 
   2   6   1     5593.93     5786.81     86.43 o 
   3   6   1      721.74      822.02     15.12 o 
   4   6   1       10.35       16.70      2.55 o 
   5   6   1       58.44       47.22      4.53 o 
   6   6   1     1059.46     1042.51     31.08 o 
   7   6   1      696.97      694.00     26.09 o 
   8   6   1       13.72       33.26      9.39 o 
   9   6   1      119.83      101.26     13.90 o 
  10   6   1        3.85        8.72      9.53 o 
 -10   7   1      532.54      622.44     29.11 o 
  -9   7   1     1376.38     1378.01     43.37 o 
  -8   7   1      128.63      126.42      8.85 o 
  -7   7   1       40.79       31.79      5.54 o 
  -6   7   1       37.30       41.35      6.25 o 
  -5   7   1     2768.17     2364.44     88.02 o 
  -4   7   1      826.45      915.26     20.16 o 
  -3   7   1     1127.36     1095.43     21.75 o 
  -2   7   1    14518.65    14908.93    215.28 o 
  -1   7   1     5190.14     5554.69     71.94 o 
   0   7   1      191.11      237.36      6.25 o 
   1   7   1      135.61      143.21      5.02 o 
   2   7   1     8650.80     8865.57    130.27 o 
   3   7   1     5817.17     5484.76     83.72 o 
   4   7   1      194.56      186.80      6.48 o 
   5   7   1      242.06      270.75      8.24 o 
   6   7   1      304.95      255.96     15.13 o 
   7   7   1    10680.59    10582.58    200.97 o 
   8   7   1       31.11       43.00     10.14 o 
   9   7   1       40.68       52.95     11.60 o 
 -10   8   1      296.81      282.36     21.39 o 
  -9   8   1      215.67      217.93     18.28 o 
  -8   8   1     3233.86     3157.00    118.01 o 
  -7   8   1      268.24      285.25     10.96 o 
  -6   8   1      232.98      208.54     14.64 o 
  -5   8   1     3783.90     3701.98     61.95 o 
  -4   8   1     2310.48     2070.17     47.76 o 
  -3   8   1     6669.76     7168.15    108.10 o 
  -2   8   1      406.65      399.98     10.93 o 
  -1   8   1      307.87      306.30      7.74 o 
   0   8   1     4638.66     4993.83     65.30 o 
   1   8   1    13482.47    14242.84    177.79 o 
   2   8   1     3313.23     3348.01     53.16 o 
   3   8   1     2648.32     2736.91     45.45 o 
   4   8   1      741.01      626.05     19.24 o 
   5   8   1      357.96      349.50     12.42 o 
   6   8   1       60.89       62.43      9.81 o 
   7   8   1      802.45      889.44     40.86 o 
   8   8   1        4.30        3.78      8.31 o 
   9   8   1      133.39      128.48     15.28 o 
 -10   9   1      370.10      380.13     25.18 o 
  -9   9   1       86.02       83.98     13.79 o 
  -8   9   1      268.48      275.57     26.57 o 
  -7   9   1     2065.75     2010.36     51.82 o 
  -6   9   1     1403.34     1292.50     28.70 o 
  -5   9   1       23.53       21.40      5.04 o 
  -4   9   1       13.99       19.89      4.43 o 
  -3   9   1     9263.79     9552.11    149.04 o 
  -2   9   1     9055.10     9559.87    122.18 o 
  -1   9   1     4467.13     4606.56     61.38 o 
   0   9   1       95.66       87.53      4.43 o 
   1   9   1     2272.04     2483.88     35.15 o 
   2   9   1     2169.29     2007.34     29.53 o 
   3   9   1     9845.19    10140.11    150.23 o 
   4   9   1       14.30       11.11      5.53 o 
   5   9   1      717.62      712.60     36.13 o 
   6   9   1       33.49       38.55      9.04 o 
   7   9   1     1168.00     1102.55     35.34 o 
   8   9   1      285.33      351.23     20.60 o 
   9   9   1      338.16      380.94     22.58 o 
  -9  10   1      602.59      671.81     35.60 o 
  -8  10   1     7727.37     7465.73    150.60 o 
  -7  10   1      852.64      828.98     29.62 o 
  -6  10   1       38.95       38.10      6.48 o 
  -5  10   1      584.75      535.70     20.52 o 
  -4  10   1     1648.10     1506.39     31.32 o 
  -3  10   1    16670.86    17224.92    305.85 o 
  -2  10   1     1646.17     1626.79     27.68 o 
  -1  10   1        8.05       10.35      2.79 o 
   0  10   1     2394.22     2499.14     35.93 o 
   1  10   1     4956.53     5006.41     66.55 o 
   2  10   1     3168.09     3090.24     43.34 o 
   3  10   1        1.57        4.74      3.94 o 
   4  10   1     2185.03     2096.96     56.47 o 
   5  10   1      219.88      209.34     14.23 o 
   6  10   1       85.79       69.09     13.25 o 
   7  10   1      366.50      351.23     19.68 o 
   8  10   1      220.42      217.85     32.71 o 
   9  10   1      521.12      599.32     28.46 o 
  -9  11   1      272.28      283.25     20.93 o 
  -8  11   1       12.62       36.35     10.58 o 
  -7  11   1     1732.08     1630.39     45.95 o 
  -6  11   1      196.78      183.96     10.59 o 
  -5  11   1      639.58      598.27     17.37 o 
  -4  11   1     5808.82     5683.83     90.14 o 
  -3  11   1      144.78      162.02      7.18 o 
  -2  11   1        4.22       11.56      3.22 o 
  -1  11   1       53.07       54.22      5.19 o 
   0  11   1    11176.22    11772.32    149.42 o 
   1  11   1     4065.42     4143.63     56.59 o 
   2  11   1      427.53      444.89     10.56 o 
   3  11   1      145.38      147.88      7.85 o 
   4  11   1     1284.87     1208.62     33.89 o 
   5  11   1     6346.42     6383.26    198.91 o 
   6  11   1      470.50      473.99     22.05 o 
   7  11   1     1136.12     1022.55     34.93 o 
   8  11   1       14.61       16.38      8.71 o 
   9  11   1     1036.35     1073.91     39.43 o 
  -9  12   1      428.24      453.38     27.38 o 
  -8  12   1     1499.03     1590.29     47.54 o 
  -7  12   1      193.44      172.97     15.63 o 
  -6  12   1     2005.83     1885.19     49.45 o 
  -5  12   1      467.23      466.25     15.36 o 
  -4  12   1      205.03      187.76     11.09 o 
  -3  12   1     3076.80     3057.92     53.81 o 
  -2  12   1       30.10       28.01      4.05 o 
  -1  12   1     6496.22     6331.63     84.06 o 
   0  12   1     2726.23     2867.32     41.55 o 
   1  12   1      443.20      489.82     11.49 o 
   2  12   1      559.74      494.49     11.94 o 
   3  12   1     1185.66     1129.44     24.56 o 
   4  12   1     2663.62     2599.40     59.74 o 
   5  12   1      912.77      810.65     68.41 o 
   6  12   1        7.52       10.16      7.97 o 
   7  12   1      126.04      133.37     14.93 o 
   8  12   1      326.37      313.90     21.28 o 
  -9  13   1      103.34      143.35     18.40 o 
  -8  13   1      579.71      564.88     26.60 o 
  -7  13   1     1790.06     1783.76     88.93 o 
  -6  13   1      223.90      207.33     15.84 o 
  -5  13   1       82.42       77.92      7.79 o 
  -4  13   1     2475.73     2507.30     39.71 o 
  -3  13   1      107.35      136.51      7.20 o 
  -2  13   1       40.63       56.63      5.09 o 
  -1  13   1     1439.89     1393.91     24.11 o 
   0  13   1     8572.72     8471.09    148.47 o 
   1  13   1      466.84      415.94     10.84 o 
   2  13   1       25.97       43.41      5.57 o 
   3  13   1       71.47       74.36      6.72 o 
   4  13   1       62.57       48.24      9.08 o 
   5  13   1      665.72      574.48     29.35 o 
   6  13   1        0.66        7.65      7.82 o 
   7  13   1       45.39       35.24     10.41 o 
   8  13   1      670.52      682.37     30.21 o 
  -8  14   1       38.41       51.12     11.80 o 
  -7  14   1      150.68      150.42     15.38 o 
  -6  14   1     5812.88     5882.50    121.78 o 
  -5  14   1     1806.37     1782.59     47.10 o 
  -4  14   1      405.02      365.17     13.91 o 
  -3  14   1      648.05      605.33     25.26 o 
  -2  14   1      210.17      174.57      8.12 o 
  -1  14   1     3327.91     3334.75     76.95 o 
   0  14   1      724.90      675.61     14.92 o 
   1  14   1     1026.67     1026.36     19.47 o 
   2  14   1     4212.64     4084.95    112.63 o 
   3  14   1      797.51      773.71     26.11 o 
   4  14   1       54.24       64.75     12.86 o 
   5  14   1        9.31       20.20      8.27 o 
   6  14   1     2016.34     2034.05     62.62 o 
   7  14   1      163.71      176.76     19.39 o 
   8  14   1       46.76       49.32     12.55 o 
  -8  15   1       22.15       20.74     10.54 o 
  -7  15   1      954.32      936.30     34.55 o 
  -6  15   1      790.87      773.98     30.04 o 
  -5  15   1      941.50      868.74     23.94 o 
  -4  15   1       34.24       33.02      5.32 o 
  -3  15   1      285.76      272.08     10.28 o 
  -2  15   1     1469.35     1525.39     27.11 o 
  -1  15   1      655.73      628.21     29.44 o 
   0  15   1       66.17       83.25      6.01 o 
   1  15   1     2134.27     1956.64     37.30 o 
   2  15   1       28.97       44.69     10.24 o 
   3  15   1      788.95      674.39     24.77 o 
   4  15   1       42.92       37.89     13.27 o 
   5  15   1        4.39        2.62      7.58 o 
   6  15   1      369.76      388.23     21.49 o 
   7  15   1      205.90      191.47     23.20 o 
  -7  16   1       10.78       18.99     16.79 o 
  -6  16   1     2970.07     2900.27    101.53 o 
  -5  16   1     1373.56     1446.08     46.47 o 
  -4  16   1       39.50       40.29      7.16 o 
  -3  16   1      873.58      909.36     20.02 o 
  -2  16   1      597.77      562.18     14.63 o 
  -1  16   1     5993.17     6236.76     98.77 o 
   0  16   1       69.51       77.31      6.20 o 
   1  16   1      264.01      257.71     33.88 o 
   2  16   1      776.82      792.27     27.04 o 
   3  16   1        5.00        2.76      6.37 o 
   4  16   1     1125.04     1150.14     36.15 o 
   5  16   1        9.24       16.86      8.63 o 
   6  16   1     2222.19     2170.94     64.95 o 
   7  16   1      301.06      316.23     21.90 o 
  -7  17   1       20.84       29.11     10.61 o 
  -6  17   1      134.69      144.95     15.24 o 
  -5  17   1      439.79      439.79     17.22 o 
  -4  17   1      415.37      424.73     16.37 o 
  -3  17   1      347.15      358.88     15.11 o 
  -2  17   1     1574.67     1554.07     28.54 o 
  -1  17   1       33.81       38.21      5.38 o 
   0  17   1      109.31      142.58      9.80 o 
   1  17   1      874.86      924.31     29.41 o 
   2  17   1       23.13       31.00      8.35 o 
   3  17   1      103.66      116.76     12.41 o 
   4  17   1      398.42      410.19     21.01 o 
   5  17   1       12.39       20.29     14.64 o 
   6  17   1     1209.43     1189.72    110.38 o 
  -6  18   1      833.42      980.59     35.88 o 
  -5  18   1      933.10      892.75     32.47 o 
  -4  18   1      460.94      438.77     17.14 o 
  -3  18   1      113.17      125.08      9.79 o 
  -2  18   1     1534.38     1520.51     28.63 o 
  -1  18   1     2204.37     2273.83     37.94 o 
   0  18   1     1156.91     1193.10     34.65 o 
   1  18   1      303.66      309.93     16.98 o 
   2  18   1       17.40       15.69      7.83 o 
   3  18   1     1025.60     1075.42     34.78 o 
   4  18   1     3040.61     2950.23     71.05 o 
   5  18   1       63.93       75.43     12.27 o 
   6  18   1      405.97      395.08     23.11 o 
  -6  19   1      683.85      680.35     29.69 o 
  -5  19   1      228.94      255.32     18.47 o 
  -4  19   1        4.14        6.02      8.48 o 
  -3  19   1       17.58       28.08      6.86 o 
  -2  19   1     2419.74     2345.73     46.20 o 
  -1  19   1      297.16      344.12     17.80 o 
   0  19   1     1912.49     1896.98     48.31 o 
   1  19   1       22.66       25.44     16.63 o 
   2  19   1      268.56      273.86     17.49 o 
   3  19   1     2267.04     2276.49     58.14 o 
   4  19   1     1692.45     1675.71     81.37 o 
   5  19   1     1513.81     1467.56     45.80 o 
  -5  20   1      161.10      177.12     16.66 o 
  -4  20   1     1525.40     1566.59     45.81 o 
  -3  20   1     2107.81     2191.56     56.12 o 
  -2  20   1       71.89       86.99     15.92 o 
  -1  20   1        8.85       26.68      8.36 o 
   0  20   1        0.30       11.33      6.99 o 
   1  20   1     3633.85     3856.49     85.22 o 
   2  20   1       42.77       37.47     10.57 o 
   3  20   1       32.27       25.58      9.76 o 
   4  20   1     1627.63     1758.30     50.49 o 
  -4  21   1     1416.81     1550.03     47.10 o 
  -1  21   1        8.98       10.92     10.29 o 
   0  21   1       25.10       28.97      8.86 o 
   1  21   1      450.34      527.68     29.28 o 
   2  21   1      352.08      347.26     36.65 o 
   3  21   1       21.40       28.96      9.39 o 
   0  22   1      197.12      241.98     24.25 o 
   1  22   1     3042.52     3154.64     74.52 o 
   2  22   1      280.34      299.67     33.83 o 
 -11   0   2     1581.34     1735.38     74.35 o 
 -10   0   2      320.47      395.36     22.58 o 
  -9   0   2      436.44      350.67     19.96 o 
  -8   0   2     1937.34     2110.30     76.65 o 
  -7   0   2     3110.74     3212.92     70.64 o 
  -6   0   2        1.76       29.52      5.50 o 
  -5   0   2     1245.10     1340.16     46.03 o 
  -4   0   2    10868.37    10645.61    154.33 o 
  -3   0   2      240.29      162.80      8.11 o 
  -2   0   2      144.90       99.00      8.77 o 
  -1   0   2     3286.70     3707.67     96.52 o 
   0   0   2       40.28       29.36      2.31 o 
   1   0   2    10969.16    11688.70    182.54 o 
   2   0   2     6835.42     7069.02    105.73 o 
   3   0   2       79.66      105.02      5.52 o 
   4   0   2      150.56      159.78      7.76 o 
   5   0   2     7854.58     7959.50    145.08 o 
   6   0   2     2771.24     2643.18     82.99 o 
   7   0   2       67.36       61.17      7.29 o 
   8   0   2       73.84       97.22     16.38 o 
   9   0   2      390.15      464.27     32.00 o 
  10   0   2      585.02      689.34     40.80 o 
 -11   1   2       76.11       83.63     12.17 o 
 -10   1   2      460.89      524.46     22.06 o 
  -9   1   2      229.53      231.14     12.22 o 
  -8   1   2       48.59       73.33     11.24 o 
  -7   1   2      791.14      725.57     18.52 o 
  -6   1   2     1428.91     1375.85     22.37 o 
  -5   1   2      552.99      533.10     10.32 o 
  -4   1   2       21.24       20.88      3.12 o 
  -3   1   2      559.90      468.60     10.62 o 
  -2   1   2      283.49      241.60      9.17 o 
  -1   1   2     8740.30     9734.99    234.62 o 
   0   1   2     2695.45     3048.09     35.66 o 
   1   1   2      330.31      303.95      5.27 o 
   2   1   2      179.81      152.65      4.14 o 
   3   1   2     2551.08     2564.97     30.03 o 
   4   1   2      117.64      125.03      4.72 o 
   5   1   2      582.58      532.96     10.78 o 
   6   1   2      626.48      598.56     12.18 o 
   7   1   2      218.98      199.67      7.69 o 
   8   1   2     1174.72     1163.34     35.18 o 
   9   1   2       26.95       50.40     26.84 o 
  10   1   2      372.82      440.05     32.46 o 
 -10   2   2        8.96       24.94      8.82 o 
  -9   2   2      490.69      485.33     19.12 o 
  -8   2   2        2.39        7.12      5.65 o 
  -7   2   2     3395.64     3159.60     48.49 o 
  -6   2   2     3888.35     3887.43     64.29 o 
  -5   2   2     1403.47     1381.15     34.44 o 
  -4   2   2     1148.92     1160.72     19.85 o 
  -3   2   2       28.02       23.18      3.02 o 
  -2   2   2     7640.43     7835.71    129.42 o 
  -1   2   2     6396.60     7101.45     90.61 o 
   0   2   2     1183.56     1157.94     17.19 o 
   1   2   2      624.42      675.54      9.58 o 
   2   2   2     7130.41     7419.70     86.40 o 
   3   2   2     1524.13     1436.65     18.45 o 
   4   2   2       16.97       18.31      2.73 o 
   5   2   2     1274.31     1214.65     19.68 o 
   6   2   2      637.11      597.57     12.04 o 
   7   2   2      216.34      211.84      8.68 o 
   8   2   2      589.51      581.38     17.08 o 
   9   2   2      410.65      399.29     23.36 o 
  10   2   2      334.60      410.33     31.93 o 
 -10   3   2      164.29      163.04     13.39 o 
  -9   3   2     1067.99      990.56     29.91 o 
  -8   3   2        3.36       14.52      6.24 o 
  -7   3   2        4.77       10.92      5.15 o 
  -6   3   2        1.76       24.10      4.71 o 
  -5   3   2     3810.87     3902.85     70.90 o 
  -4   3   2     7526.72     7817.99    117.46 o 
  -3   3   2      194.10      236.74     12.11 o 
  -2   3   2      362.04      319.54      6.20 o 
  -1   3   2    11414.31    12313.52    137.10 o 
   0   3   2     5923.20     5995.20     68.01 o 
   1   3   2     2697.16     3171.49     50.22 o 
   2   3   2     1065.41     1209.72     16.36 o 
   3   3   2     3694.13     3932.68     43.98 o 
   4   3   2     4308.71     4355.89     49.31 o 
   5   3   2        3.39       11.88      3.01 o 
   6   3   2       49.94       42.78      4.80 o 
   7   3   2      452.47      455.56     14.12 o 
   8   3   2      759.01      750.23     19.44 o 
   9   3   2       46.66       80.34     16.78 o 
 -10   4   2        5.34       15.90      8.51 o 
  -9   4   2     1188.94     1212.38     31.71 o 
  -8   4   2      218.38      227.14     10.95 o 
  -7   4   2      664.52      629.84     16.23 o 
  -6   4   2     2492.27     2409.52     55.32 o 
  -5   4   2       69.65       95.70      7.05 o 
  -4   4   2     1493.94     1438.59     27.49 o 
  -3   4   2      881.63      817.62     17.09 o 
  -2   4   2     9408.92    10174.10    129.73 o 
  -1   4   2     1164.80     1140.29     17.08 o 
   0   4   2     1773.50     1814.93     25.73 o 
   1   4   2      298.60      301.53      8.76 o 
   2   4   2       42.08       35.84      4.20 o 
   3   4   2     2906.26     2726.22     31.71 o 
   4   4   2      866.31      879.59     13.62 o 
   5   4   2     1873.27     1704.01     23.20 o 
   6   4   2     1387.19     1373.27     23.09 o 
   7   4   2     1556.46     1499.33     28.83 o 
   8   4   2       40.29       40.88      8.79 o 
   9   4   2      801.09      865.58     32.52 o 
 -10   5   2      254.19      278.98     16.29 o 
  -9   5   2     1977.32     2063.90     44.94 o 
  -8   5   2     1029.85      955.84     22.31 o 
  -7   5   2      375.78      376.50     12.40 o 
  -6   5   2      339.56      307.13     17.28 o 
  -5   5   2       65.22       49.37      5.82 o 
  -4   5   2     2518.17     2349.13     40.81 o 
  -3   5   2     1673.80     1786.68     31.34 o 
  -2   5   2      518.42      538.19     12.22 o 
  -1   5   2    13554.44    14938.17    167.78 o 
   0   5   2      926.92     1012.48     16.62 o 
   1   5   2       50.31       74.91     14.97 o 
   2   5   2      334.90      302.30     11.85 o 
   3   5   2      851.40      830.21     33.23 o 
   4   5   2     6518.90     6458.22     78.39 o 
   5   5   2      681.54      662.13     17.13 o 
   6   5   2      284.40      305.62     16.04 o 
   7   5   2      808.48      755.13     22.48 o 
   8   5   2      560.24      568.05     20.13 o 
   9   5   2      220.04      266.99     27.66 o 
 -10   6   2      154.88      154.32     13.48 o 
  -9   6   2     3076.87     3080.50     50.85 o 
  -8   6   2       70.99       70.38      8.47 o 
  -7   6   2      207.96      189.96      9.42 o 
  -6   6   2       54.52       53.83      6.83 o 
  -5   6   2     4243.22     4084.57     67.13 o 
  -4   6   2     9296.86     9618.48    143.48 o 
  -3   6   2     1015.40     1071.42     21.35 o 
  -2   6   2     2929.08     2888.82     46.07 o 
  -1   6   2     5016.17     5419.18     63.29 o 
   0   6   2     5928.94     6309.92     72.83 o 
   1   6   2     1546.44     1434.06     21.77 o 
   2   6   2      306.73      348.32     10.84 o 
   3   6   2     2256.63     2088.14     31.43 o 
   4   6   2     1798.14     1772.96     30.01 o 
   5   6   2      381.52      338.82     11.10 o 
   6   6   2     2773.53     2649.79     43.46 o 
   7   6   2     3471.17     3341.00     62.32 o 
   8   6   2       15.41       18.16      8.86 o 
   9   6   2      160.00      174.05     16.47 o 
 -10   7   2        2.37       -0.86      9.32 o 
  -9   7   2       36.29       47.28      7.64 o 
  -8   7   2      876.39      891.63     23.50 o 
  -7   7   2      530.03      535.76     17.80 o 
  -6   7   2     3896.89     3792.50     64.75 o 
  -5   7   2      305.93      316.56     12.02 o 
  -4   7   2      159.81      148.55      7.84 o 
  -3   7   2     1767.54     1796.00     32.15 o 
  -2   7   2     5619.43     5837.51     87.94 o 
  -1   7   2     4557.03     4674.47     61.30 o 
   0   7   2    16527.97    17320.07    194.60 o 
   1   7   2     3037.60     3048.76     37.25 o 
   2   7   2      285.75      292.46     10.21 o 
   3   7   2     3653.82     3429.08     58.31 o 
   4   7   2     9984.38     9096.89    182.55 o 
   5   7   2      660.43      544.02     14.46 o 
   6   7   2       91.08      102.35     13.12 o 
   7   7   2      336.67      379.48     20.03 o 
   8   7   2      370.77      374.03     37.66 o 
   9   7   2     1363.94     1443.15     44.87 o 
 -10   8   2       78.90       66.26     13.74 o 
  -9   8   2     1446.19     1418.87     29.89 o 
  -8   8   2       57.70       53.06      7.01 o 
  -7   8   2      298.42      286.66     13.42 o 
  -6   8   2        8.17       16.85      5.50 o 
  -5   8   2     5072.18     4741.05     76.94 o 
  -4   8   2     4838.03     4844.61     77.06 o 
  -3   8   2      106.98      120.25      6.77 o 
  -2   8   2      268.06      299.53      8.23 o 
  -1   8   2      106.05       93.26      4.42 o 
   0   8   2    10212.27    10442.94    131.60 o 
   1   8   2       21.08       21.43      2.49 o 
   2   8   2      804.67      798.49     12.51 o 
   3   8   2     5503.59     5451.46     88.10 o 
   4   8   2       26.09       28.76      5.71 o 
   5   8   2      199.68      192.39      8.99 o 
   6   8   2       54.17       73.64     10.44 o 
   7   8   2     3547.07     3379.94     77.33 o 
   8   8   2     2192.74     2287.68     59.65 o 
   9   8   2      275.00      291.96     37.75 o 
 -10   9   2      109.64      139.45     32.16 o 
  -9   9   2      199.55      211.34     21.47 o 
  -8   9   2      989.23      902.45     22.76 o 
  -7   9   2       19.43        6.11      5.72 o 
  -6   9   2     3029.16     3032.21     54.53 o 
  -5   9   2      128.03      112.39      8.12 o 
  -4   9   2     3095.69     2976.65     50.99 o 
  -3   9   2    16585.48    16615.04    241.48 o 
  -2   9   2      805.37      734.74     14.46 o 
  -1   9   2      387.31      383.53      9.20 o 
   0   9   2        6.62       14.47      2.96 o 
   1   9   2    21308.30    22199.89    274.89 o 
   2   9   2    10893.79    10782.45    174.59 o 
   3   9   2     1023.57      914.94     37.16 o 
   4   9   2      640.06      637.05     27.43 o 
   5   9   2      886.90      802.21     21.23 o 
   6   9   2     6829.90     6795.97    135.65 o 
   7   9   2      990.87      998.66     33.87 o 
   8   9   2      620.19      578.79     26.26 o 
   9   9   2      776.94      804.06     80.79 o 
  -9  10   2        3.17       26.44     10.53 o 
  -8  10   2      147.42      171.38     15.93 o 
  -7  10   2     2552.23     2474.41     49.80 o 
  -6  10   2      138.31      134.22      9.58 o 
  -5  10   2      265.11      251.06     11.29 o 
  -4  10   2     5744.03     5303.60    157.05 o 
  -3  10   2     2114.59     2021.36     36.66 o 
  -2  10   2     1374.27     1393.38     23.24 o 
  -1  10   2      712.13      666.95     13.40 o 
   0  10   2     1740.61     1936.71     28.91 o 
   1  10   2     4178.06     4104.06     55.30 o 
   2  10   2      857.55      750.02     24.13 o 
   3  10   2      740.83      733.67     23.93 o 
   4  10   2        0.12       -1.24      5.12 o 
   5  10   2     4209.67     3912.92     83.92 o 
   6  10   2        1.93       16.94      9.89 o 
   7  10   2       56.48       68.92     11.64 o 
   8  10   2      342.08      367.48     21.98 o 
  -9  11   2       44.32       52.74     11.67 o 
  -8  11   2     1187.28     1277.29     40.67 o 
  -7  11   2     1181.13     1184.29     29.32 o 
  -6  11   2     5427.17     5163.05     85.73 o 
  -5  11   2       19.45       54.68     11.77 o 
  -4  11   2      659.27      558.73     44.02 o 
  -3  11   2     5827.47     5626.13    134.73 o 
  -2  11   2      178.90      175.71      9.04 o 
  -1  11   2     1906.23     1925.74     31.66 o 
   0  11   2       88.53       88.94      4.86 o 
   1  11   2    11509.21    11408.95    144.82 o 
   2  11   2    11591.77    11424.72    294.85 o 
   3  11   2      617.94      610.24     21.85 o 
   4  11   2       34.11       29.25     11.98 o 
   5  11   2       95.99      104.47     15.98 o 
   6  11   2     3704.20     3493.14     79.29 o 
   7  11   2     2437.11     2468.78     63.05 o 
   8  11   2        3.25        5.01     15.04 o 
  -9  12   2      111.11      103.28     14.65 o 
  -8  12   2       82.21      110.49     14.12 o 
  -7  12   2     4753.12     4780.86     82.41 o 
  -6  12   2       90.99       79.04      8.48 o 
  -5  12   2        4.33        2.95      4.95 o 
  -4  12   2      155.52      139.19      8.88 o 
  -3  12   2     2647.70     2493.57     98.04 o 
  -2  12   2     3453.41     3460.98     57.29 o 
  -1  12   2     3995.29     4004.18     55.78 o 
   0  12   2     2006.41     2022.07     31.07 o 
   1  12   2     1069.75     1119.02     30.52 o 
   2  12   2     3590.00     3500.27     73.78 o 
   3  12   2      420.24      347.79     21.52 o 
   4  12   2       82.93       85.23     10.88 o 
   5  12   2     5327.98     5246.07    109.10 o 
   6  12   2      113.11      107.33     16.71 o 
   7  12   2      622.72      617.65     27.65 o 
   8  12   2      343.91      337.24     29.40 o 
  -9  13   2      406.26      458.14     28.87 o 
  -8  13   2      335.98      339.57     21.57 o 
  -7  13   2      452.14      475.53     23.44 o 
  -6  13   2     1290.88     1305.29     48.46 o 
  -5  13   2     3795.61     3460.98     75.79 o 
  -4  13   2     2691.37     2485.60     39.83 o 
  -3  13   2       40.46       67.84      8.13 o 
  -2  13   2       33.91       43.00      4.95 o 
  -1  13   2    14727.81    14906.57    189.20 o 
   0  13   2      261.06      291.12      9.12 o 
   1  13   2      240.30      264.90     44.93 o 
   2  13   2     1012.92     1005.02     29.91 o 
   3  13   2     1134.00     1073.28     32.34 o 
   4  13   2     6312.94     6099.01    122.73 o 
   5  13   2      526.77      536.51     23.70 o 
   6  13   2      785.95      756.64     29.89 o 
   7  13   2      207.58      209.70     17.81 o 
   8  13   2      864.50      932.30     36.55 o 
  -8  14   2     1277.44     1213.14     40.91 o 
  -7  14   2     2403.34     2468.86     73.29 o 
  -6  14   2      430.59      407.88     16.14 o 
  -5  14   2       82.49       86.98      8.54 o 
  -4  14   2      191.13      203.07      9.49 o 
  -3  14   2     4628.26     4692.56     78.36 o 
  -2  14   2     5759.67     5940.69     81.35 o 
  -1  14   2     2660.14     2699.55     41.00 o 
   0  14   2      213.15      199.00     12.84 o 
   1  14   2       91.68       99.49     10.17 o 
   2  14   2     2303.71     2187.61     52.19 o 
   3  14   2     3370.77     3294.91     73.21 o 
   4  14   2      251.07      253.06     16.29 o 
   5  14   2     1133.07     1036.27     34.80 o 
   6  14   2       52.96       78.68     32.21 o 
   7  14   2       53.09       79.23     13.14 o 
  -8  15   2     1942.59     2015.82     57.26 o 
  -7  15   2     1049.16     1008.32     35.51 o 
  -6  15   2       81.96       77.88     12.12 o 
  -5  15   2       53.25       66.24      6.93 o 
  -4  15   2     3786.46     3776.07     66.03 o 
  -3  15   2     1379.06     1319.20     29.39 o 
  -2  15   2      312.72      302.98     10.63 o 
  -1  15   2     7911.25     8156.88    125.73 o 
   0  15   2       27.71       37.52     12.51 o 
   1  15   2        6.67        7.24      5.94 o 
   2  15   2     1856.95     1795.79     45.92 o 
   3  15   2     2491.19     2517.96     60.38 o 
   4  15   2     3151.77     3017.77     70.68 o 
   5  15   2      852.58      810.38     30.48 o 
   6  15   2      552.11      547.97     26.32 o 
   7  15   2      183.12      154.43     20.65 o 
  -7  16   2        1.87        8.04      8.43 o 
  -6  16   2       49.60       37.65     13.28 o 
  -5  16   2     3377.65     3451.13     63.38 o 
  -4  16   2      528.40      584.18     16.27 o 
  -3  16   2       95.74      107.03     10.47 o 
  -2  16   2      531.38      511.23     14.96 o 
  -1  16   2     1265.48     1251.57     35.29 o 
   0  16   2     2965.55     2901.43     65.01 o 
   1  16   2     1222.48     1219.47     35.12 o 
   2  16   2       14.61       16.49      7.33 o 
   3  16   2      548.24      569.71     23.75 o 
   4  16   2      359.21      349.52     19.39 o 
   5  16   2      439.13      407.54     24.77 o 
   6  16   2     1109.09     1034.77     37.22 o 
  -7  17   2       19.54       30.44      8.49 o 
  -6  17   2      836.52      843.37     28.09 o 
  -5  17   2     1490.11     1556.81     45.18 o 
  -4  17   2      729.16      725.09     18.77 o 
  -3  17   2       47.24       45.36      6.34 o 
  -2  17   2      444.59      431.40     15.54 o 
  -1  17   2     4845.19     4939.45    101.50 o 
   0  17   2     1424.09     1357.99     72.56 o 
   1  17   2       83.01       83.57     11.13 o 
   2  17   2        9.85        7.04      6.88 o 
   3  17   2     1364.86     1316.39     66.99 o 
   4  17   2     3682.62     3810.75     86.60 o 
   5  17   2      236.48      252.30     18.84 o 
   6  17   2       39.91       45.83     11.54 o 
  -6  18   2      141.06      154.31     12.58 o 
  -5  18   2     3883.74     4153.22     74.89 o 
  -4  18   2      694.43      709.47     22.13 o 
  -3  18   2      135.70      142.71     13.13 o 
  -2  18   2       17.03       17.27      7.42 o 
  -1  18   2      353.09      424.83     36.07 o 
   0  18   2     2564.72     2521.07     60.03 o 
   1  18   2      240.04      228.91     15.81 o 
   2  18   2        4.73        6.07      7.11 o 
   3  18   2     1524.88     1536.13     44.64 o 
   4  18   2       47.71       88.44     28.94 o 
   5  18   2       83.31       87.75     28.84 o 
  -6  19   2     1296.03     1496.92     55.31 o 
  -5  19   2      301.76      335.10     24.52 o 
  -4  19   2        6.36        3.33      7.55 o 
  -3  19   2     1954.63     1954.93     50.66 o 
  -2  19   2      393.73      349.55     18.51 o 
  -1  19   2      182.03      186.79     14.68 o 
   0  19   2       21.37       24.42     17.01 o 
   1  19   2     1378.91     1346.53     57.87 o 
   2  19   2      540.47      552.33     24.12 o 
   3  19   2       19.70       20.21      8.94 o 
   4  19   2      333.70      343.56     20.37 o 
   5  19   2       43.93       27.46     10.42 o 
  -5  20   2      314.72      340.17     20.56 o 
  -4  20   2      124.75      120.28     18.83 o 
  -3  20   2       97.28      114.42     18.56 o 
  -2  20   2      527.49      561.70     25.23 o 
  -1  20   2      421.09      390.55     20.00 o 
   0  20   2        8.69       -3.15     16.74 o 
   1  20   2      164.96      198.57     40.78 o 
   2  20   2       61.84       75.25     12.11 o 
   3  20   2      741.71      749.42     55.97 o 
   4  20   2       47.53       44.32     18.25 o 
  -4  21   2        2.69       -0.60      9.23 o 
  -3  21   2     3608.56     3888.50    124.25 o 
  -2  21   2       20.15       17.60     11.55 o 
  -1  21   2      882.98      876.10     31.04 o 
   0  21   2       19.70       28.91      9.40 o 
   1  21   2     4671.74     4682.88    102.09 o 
   2  21   2     1065.94     1040.78     36.13 o 
   3  21   2      292.27      287.45     20.13 o 
  -2  22   2        9.40        5.76     12.31 o 
  -1  22   2        2.63        3.39      7.36 o 
   0  22   2       91.21       72.75     11.95 o 
   1  22   2      457.33      530.09     25.16 o 
 -10   1   3      612.78      609.00     32.49 o 
  -9   1   3     1720.40     1636.15     38.40 o 
  -8   1   3      185.36      178.27     11.86 o 
  -7   1   3     8072.75     7842.04    105.74 o 
  -6   1   3     6063.41     5964.34     72.22 o 
  -5   1   3      593.69      590.37     22.78 o 
  -4   1   3     1065.82      968.29     17.56 o 
  -3   1   3      104.85      111.20      7.57 o 
  -2   1   3    23022.22    25963.40    595.50 o 
  -1   1   3    21948.30    24370.22    354.98 o 
   0   1   3      802.18      814.41     11.72 o 
   1   1   3     6785.03     7004.54     74.12 o 
   2   1   3     2934.43     2875.14     32.78 o 
   3   1   3     6861.55     6908.34     74.64 o 
   4   1   3     1484.46     1475.94     20.20 o 
   5   1   3     2603.55     2447.87     40.73 o 
   6   1   3     1227.52     1202.10     21.20 o 
   7   1   3       42.93       62.70      6.74 o 
   8   1   3      103.68      146.05     20.30 o 
 -10   2   3      728.19      707.42     36.41 o 
  -9   2   3      164.37      163.92     14.40 o 
  -8   2   3      121.13      130.78      9.11 o 
  -7   2   3        0.04       32.70      7.05 o 
  -6   2   3     1804.41     1899.67     42.96 o 
  -5   2   3     2634.96     2638.97     44.62 o 
  -4   2   3     1145.68     1122.91     23.44 o 
  -3   2   3     1122.00     1116.10     21.21 o 
  -2   2   3      997.49      969.23     18.56 o 
  -1   2   3     6117.84     7015.38    136.65 o 
   0   2   3     3138.58     3333.38     39.55 o 
   1   2   3     1428.37     1502.58     19.42 o 
   2   2   3     6720.82     7174.31     76.45 o 
   3   2   3     1293.55     1117.35     15.58 o 
   4   2   3    12018.91    12560.77    141.96 o 
   5   2   3      122.01      110.48      6.04 o 
   6   2   3     1280.04     1281.67     22.16 o 
   7   2   3      263.83      257.31     14.53 o 
   8   2   3     1941.18     2055.16     54.28 o 
   9   2   3      193.96      189.86     22.60 o 
 -10   3   3      524.30      500.56     35.45 o 
  -9   3   3     2516.10     2611.66     53.42 o 
  -8   3   3      651.90      584.85     16.82 o 
  -7   3   3     2766.16     2640.35     42.51 o 
  -6   3   3     2027.56     2102.27     40.29 o 
  -5   3   3     5088.62     4885.55    118.26 o 
  -4   3   3    10694.76    11351.01    143.58 o 
  -3   3   3        0.51        2.61      1.83 o 
  -2   3   3     4604.31     4579.08     53.62 o 
  -1   3   3     1395.91     1356.29     23.99 o 
   0   3   3     3941.60     4115.05     48.38 o 
   1   3   3     4111.52     4041.75     90.38 o 
   2   3   3      390.84      500.54     10.99 o 
   3   3   3    15211.55    15523.38    162.11 o 
   4   3   3      290.44      290.49      9.29 o 
   5   3   3      190.50      198.63      7.44 o 
   6   3   3       74.45       74.99      6.86 o 
   7   3   3      517.36      517.83     15.63 o 
   8   3   3     1762.20     1683.38     47.47 o 
   9   3   3      335.57      373.01     29.98 o 
 -10   4   3      762.21      795.81     26.52 o 
  -9   4   3     1434.05     1430.24     30.25 o 
  -8   4   3     1044.48     1068.98     23.77 o 
  -7   4   3      638.62      571.69     15.48 o 
  -6   4   3     2137.87     2054.04     39.78 o 
  -5   4   3     2049.05     2100.51     38.88 o 
  -4   4   3     3065.43     3115.00     51.94 o 
  -3   4   3     2659.15     2646.87     33.32 o 
  -2   4   3     3404.29     3746.17     44.69 o 
  -1   4   3     1619.72     1731.32     22.40 o 
   0   4   3     6089.65     6429.93     73.58 o 
   1   4   3     7409.94     8016.32    126.44 o 
   2   4   3       89.40      128.38      4.71 o 
   3   4   3      657.21      670.43     14.35 o 
   4   4   3      777.97      726.58     14.04 o 
   5   4   3      995.93      868.53     32.45 o 
   6   4   3      171.03      143.70      8.63 o 
   7   4   3      839.51      816.42     23.59 o 
   8   4   3      972.72     1044.20     35.52 o 
   9   4   3       48.41       58.77     15.32 o 
 -10   5   3        8.84       14.23      8.04 o 
  -9   5   3     4561.88     4432.53     68.04 o 
  -8   5   3        5.81        1.92      4.96 o 
  -7   5   3      437.76      441.89     16.37 o 
  -6   5   3       37.83       28.79      6.02 o 
  -5   5   3     1923.99     1789.75     34.52 o 
  -4   5   3    24217.46    25532.08    604.04 o 
  -3   5   3       13.45       27.19      3.37 o 
  -2   5   3      476.25      473.65     13.98 o 
  -1   5   3      202.21      168.58      4.72 o 
   0   5   3    17061.91    17784.09    224.77 o 
   1   5   3     4193.15     4266.02     68.10 o 
   2   5   3      123.67      107.09      6.53 o 
   3   5   3      674.37      591.17     15.84 o 
   4   5   3      381.81      377.45     18.93 o 
   5   5   3     1035.03      931.13     38.84 o 
   6   5   3     2247.24     2269.65     39.05 o 
   7   5   3      643.79      591.03     26.14 o 
   8   5   3      641.95      686.06     23.52 o 
   9   5   3        0.53        4.37     10.19 o 
 -10   6   3      332.27      379.82     16.84 o 
  -9   6   3       18.63       27.93      7.10 o 
  -8   6   3      218.59      209.77     10.91 o 
  -7   6   3      293.02      280.50     15.64 o 
  -6   6   3      787.30      736.39     20.22 o 
  -5   6   3       15.32       17.97      5.08 o 
  -4   6   3     1463.28     1346.10     41.36 o 
  -3   6   3      230.50      275.63      9.44 o 
  -2   6   3     2146.97     2213.71     32.10 o 
  -1   6   3       22.87       31.95      2.53 o 
   0   6   3      297.22      283.46      7.53 o 
   1   6   3     3679.01     3550.32     64.35 o 
   2   6   3      636.00      656.46     16.58 o 
   3   6   3     1221.75     1272.97     37.21 o 
   4   6   3      472.62      420.23     19.98 o 
   5   6   3      117.87      109.84      7.47 o 
   6   6   3      678.92      664.39     17.69 o 
   7   6   3       34.05       37.39      7.71 o 
   8   6   3      463.53      483.83     19.35 o 
   9   6   3     1238.95     1300.03     42.57 o 
 -10   7   3        4.93       14.17      6.96 o 
  -9   7   3      577.90      597.88     34.85 o 
  -8   7   3       33.57       53.02      7.46 o 
  -7   7   3     1099.07      971.02     33.09 o 
  -6   7   3     2096.67     2025.43     39.94 o 
  -5   7   3     1136.16     1010.13     29.06 o 
  -4   7   3     5386.17     5464.80     85.84 o 
  -3   7   3        9.17       16.71      3.95 o 
  -2   7   3     5660.57     5738.72     76.12 o 
  -1   7   3       71.64       91.10      3.88 o 
   0   7   3     4189.53     4505.29     72.92 o 
   1   7   3     4395.32     4529.81     73.12 o 
   2   7   3      894.78      798.13     19.32 o 
   3   7   3     3716.59     3544.27     60.85 o 
   4   7   3     1674.36     1542.88     28.12 o 
   5   7   3     1912.55     1751.88     31.93 o 
   6   7   3     2084.11     1998.73     36.11 o 
   7   7   3        9.39        4.37      6.38 o 
   8   7   3      399.58      422.45     21.76 o 
   9   7   3      368.58      384.59     37.61 o 
 -10   8   3      707.11      742.05     21.62 o 
  -9   8   3       61.22       68.70      9.14 o 
  -8   8   3      311.54      315.61     15.18 o 
  -7   8   3      278.40      270.47     13.55 o 
  -6   8   3     4844.79     4893.58     81.42 o 
  -5   8   3      848.28      776.75     34.98 o 
  -4   8   3      824.11      820.85     19.58 o 
  -3   8   3     1251.45     1144.51     25.39 o 
  -2   8   3     2918.63     2965.24     42.08 o 
  -1   8   3      559.00      500.61      9.56 o 
   0   8   3      106.27      112.26      4.00 o 
   1   8   3     5120.12     5435.73     86.75 o 
   2   8   3      498.26      448.91     21.05 o 
   3   8   3     2356.23     2316.64     43.62 o 
   4   8   3       34.17       45.67      6.79 o 
   5   8   3        3.19       11.59      4.75 o 
   6   8   3     3521.54     3482.49     65.02 o 
   7   8   3       12.29       22.68      7.41 o 
   8   8   3      113.96      112.51     14.27 o 
 -10   9   3        8.80        5.36      9.44 o 
  -9   9   3      143.82      120.48      9.81 o 
  -8   9   3      325.46      292.55     22.85 o 
  -7   9   3     2473.30     2543.82     54.53 o 
  -6   9   3      733.27      662.22     19.71 o 
  -5   9   3      150.13      152.92      9.28 o 
  -4   9   3      845.41      767.01     19.17 o 
  -3   9   3      550.23      534.15     14.45 o 
  -2   9   3     4708.31     4825.52     65.30 o 
  -1   9   3      670.66      598.28     13.17 o 
   0   9   3     2689.01     2671.92     34.15 o 
   1   9   3     4214.13     4243.22     70.20 o 
   2   9   3     2297.32     2249.38     42.09 o 
   3   9   3       76.35       79.26      7.54 o 
   4   9   3       26.82       39.68      6.72 o 
   5   9   3     4161.10     3923.25     60.77 o 
   6   9   3      752.26      757.38     23.70 o 
   7   9   3       20.46       28.56      9.36 o 
   8   9   3      256.02      305.67     19.99 o 
  -9  10   3      122.35      173.30     11.09 o 
  -8  10   3        7.82        9.75      6.26 o 
  -7  10   3       79.43      121.73     13.82 o 
  -6  10   3     2140.07     2083.01     60.23 o 
  -5  10   3      151.60      165.12      9.61 o 
  -4  10   3       33.97       33.43      5.72 o 
  -3  10   3      843.72      782.01     18.72 o 
  -2  10   3     2626.39     2470.78     85.91 o 
  -1  10   3     1313.34     1313.64     21.74 o 
   0  10   3       25.25       26.84      5.90 o 
   1  10   3      612.79      574.40     16.34 o 
   2  10   3     5922.77     5762.58     93.68 o 
   3  10   3     3864.19     3919.46     68.30 o 
   4  10   3        7.57        6.47      5.40 o 
   5  10   3      233.41      214.66     10.69 o 
   6  10   3     7687.71     7737.58    153.75 o 
   7  10   3      400.49      427.17     22.84 o 
   8  10   3       56.22       70.29     34.08 o 
  -9  11   3       73.42       83.41      9.09 o 
  -8  11   3       31.88       29.04      7.58 o 
  -7  11   3      491.82      491.60     21.39 o 
  -6  11   3      110.94      131.62     10.11 o 
  -5  11   3     2030.13     2039.32     39.91 o 
  -4  11   3      723.09      625.29     17.42 o 
  -3  11   3      301.90      270.53      9.34 o 
  -2  11   3     6692.21     6495.84     86.63 o 
  -1  11   3      334.46      331.16     14.74 o 
   0  11   3       18.26       11.94      5.31 o 
   1  11   3     1342.04     1299.98     34.09 o 
   2  11   3     5257.15     5146.27    102.58 o 
   3  11   3      388.38      392.19     18.09 o 
   4  11   3      227.54      227.51     14.97 o 
   5  11   3      841.75      804.62     28.84 o 
   6  11   3        1.18       19.46      8.66 o 
   7  11   3      359.34      408.65     22.19 o 
   8  11   3      214.32      217.02     23.74 o 
  -9  12   3      154.91      167.62     17.79 o 
  -8  12   3       55.08       83.27     10.98 o 
  -7  12   3      718.04      801.66     23.58 o 
  -6  12   3      945.88      846.58     23.25 o 
  -5  12   3     3355.68     3381.68     59.58 o 
  -4  12   3      203.76      208.72      9.22 o 
  -3  12   3      371.32      336.50     18.48 o 
  -2  12   3     5284.68     5312.05     72.75 o 
  -1  12   3     4219.69     4243.91     68.95 o 
   0  12   3     3357.60     3253.13     69.27 o 
   1  12   3       78.88       77.19      9.14 o 
   2  12   3      117.89      115.36     10.81 o 
   3  12   3     2085.39     2040.89     50.39 o 
   4  12   3     7115.96     7037.26    139.39 o 
   5  12   3        3.65        9.27     13.17 o 
   6  12   3      640.24      656.91     53.95 o 
   7  12   3        1.99       18.79      9.20 o 
  -8  13   3      486.04      534.95     20.09 o 
  -7  13   3       39.30       37.49      7.66 o 
  -6  13   3      214.51      241.72     23.17 o 
  -5  13   3     1552.32     1375.33     30.81 o 
  -4  13   3        2.46        7.43      4.26 o 
  -3  13   3      857.23      799.78     17.75 o 
  -2  13   3      888.57      944.92     22.56 o 
  -1  13   3        8.41       10.99      6.13 o 
   0  13   3      542.43      539.42     20.64 o 
   1  13   3      129.60      112.39     10.76 o 
   2  13   3     4911.77     4751.27    121.44 o 
   3  13   3     3445.72     3398.60     75.47 o 
   4  13   3     1162.67     1157.58     35.90 o 
   5  13   3       94.76      107.13     13.23 o 
   6  13   3     2090.17     2188.75     58.39 o 
   7  13   3     1109.04     1092.71     38.88 o 
  -8  14   3     1693.98     1702.77     52.96 o 
  -7  14   3       11.16       29.33      7.47 o 
  -6  14   3      207.58      205.47     12.42 o 
  -5  14   3       16.24       16.79      5.05 o 
  -4  14   3     5143.11     5326.08     75.90 o 
  -3  14   3     1575.11     1607.53     33.70 o 
  -2  14   3     2296.34     2383.04     44.40 o 
  -1  14   3     2186.93     2229.24     52.71 o 
   0  14   3     2257.59     2216.09     91.74 o 
   1  14   3     2647.55     2604.11     59.99 o 
   2  14   3     1054.54     1025.68     31.87 o 
   3  14   3        2.79       -4.41      9.25 o 
   4  14   3     1855.51     1762.54     48.12 o 
   5  14   3      135.95      149.65     14.72 o 
   6  14   3       69.07       86.32     12.97 o 
   7  14   3      545.83      523.26     29.52 o 
  -8  15   3      151.56      190.00     31.98 o 
  -7  15   3        2.66        5.35      8.48 o 
  -6  15   3       45.60       27.38      7.11 o 
  -5  15   3      110.77      120.47      9.48 o 
  -4  15   3        0.97        6.65      4.93 o 
  -3  15   3      627.49      621.54     24.01 o 
  -2  15   3        2.00        9.98      6.24 o 
  -1  15   3        1.49        1.43      7.66 o 
   0  15   3     1193.07     1109.87     34.38 o 
   1  15   3      237.47      226.90     15.06 o 
   2  15   3      307.46      300.37     17.00 o 
   3  15   3      462.02      434.74     20.87 o 
   4  15   3      160.49      154.73     14.79 o 
   5  15   3      378.74      331.92     27.05 o 
   6  15   3        6.07       10.99     10.51 o 
  -7  16   3      216.40      205.22     17.25 o 
  -6  16   3      251.88      300.79     19.06 o 
  -5  16   3      250.29      316.02     14.74 o 
  -4  16   3     5074.14     5426.10     90.84 o 
  -3  16   3     2506.47     2536.95     60.54 o 
  -2  16   3     1371.90     1353.65     38.30 o 
  -1  16   3      103.54      110.57     15.70 o 
   0  16   3      205.10      208.09     14.72 o 
   1  16   3     4187.55     3978.28     85.93 o 
   2  16   3     1410.08     1274.16     38.10 o 
   3  16   3      174.85      167.35     14.78 o 
   4  16   3     1099.39     1128.58     37.30 o 
   5  16   3      195.32      207.79     22.25 o 
   6  16   3      195.47      209.95     23.81 o 
  -7  17   3        8.17       10.17      7.24 o 
  -6  17   3        0.61       -3.55      7.60 o 
  -5  17   3       11.19       26.90      8.73 o 
  -4  17   3        0.28       -0.55      5.87 o 
  -3  17   3      826.99      834.72     29.25 o 
  -2  17   3      393.92      388.59     26.79 o 
  -1  17   3      267.75      301.06     17.29 o 
   0  17   3     1935.61     1960.07     50.53 o 
   1  17   3        8.51       10.12      7.28 o 
   2  17   3      747.68      729.57     28.21 o 
   3  17   3      107.49       89.15     12.56 o 
   4  17   3     3625.73     3402.05     86.54 o 
   5  17   3      722.23      695.15     54.00 o 
  -6  18   3     1396.42     1516.75     45.75 o 
  -5  18   3     1115.27     1210.11     31.19 o 
  -4  18   3      227.69      258.81     17.54 o 
  -3  18   3      192.60      210.74     15.53 o 
  -2  18   3       80.78      109.00     15.60 o 
  -1  18   3     5271.64     5381.16    111.85 o 
   0  18   3     1782.92     1739.76     47.49 o 
   1  18   3       64.29       59.31     15.80 o 
   2  18   3        7.21       -3.36      8.54 o 
   3  18   3      588.82      610.37     46.56 o 
   4  18   3     1748.68     1669.05     49.20 o 
   5  18   3      622.35      619.23     28.53 o 
  -5  19   3      119.80      104.30     19.89 o 
  -4  19   3       23.95       33.59      9.68 o 
  -3  19   3      514.58      493.88     33.44 o 
  -2  19   3      481.61      475.59     22.33 o 
  -1  19   3       20.85       23.76      8.83 o 
   0  19   3     1231.89     1215.90     38.00 o 
   1  19   3      367.66      383.06     20.36 o 
   2  19   3        0.95       -1.03      6.69 o 
   3  19   3       44.70       48.03     10.91 o 
   4  19   3      492.96      538.06     36.50 o 
  -4  20   3       40.26       53.18     11.03 o 
  -3  20   3     2715.58     2854.31     69.64 o 
  -2  20   3       22.67       17.03     12.67 o 
  -1  20   3      361.00      391.28     20.75 o 
   0  20   3      595.31      608.48     26.32 o 
   1  20   3      176.78      145.76     22.00 o 
   2  20   3     2039.06     2012.81     56.63 o 
   3  20   3      142.01      141.90     16.09 o 
  -3  21   3      133.13      132.05     15.67 o 
  -2  21   3       31.49       44.69     10.94 o 
  -1  21   3      988.52     1094.51     91.89 o 
   0  21   3       32.11       30.53     13.52 o 
   1  21   3        0.15       13.73      8.29 o 
   2  21   3      114.01       99.10     14.38 o 
 -10   0   4     2682.83     2908.01    103.70 o 
  -9   0   4     4422.39     4184.48    132.06 o 
  -8   0   4      271.66      302.74     17.01 o 
  -7   0   4      287.10      281.20     15.79 o 
  -6   0   4     1346.85     1306.61     48.97 o 
  -5   0   4    22290.22    19148.09    485.28 o 
  -4   0   4     1941.79     1886.13     60.52 o 
  -3   0   4      109.18      124.58     12.28 o 
  -2   0   4    11156.19    12093.32    306.17 o 
  -1   0   4     4140.43     4644.75    123.29 o 
   0   0   4     1958.80     1893.96     32.28 o 
   1   0   4     2120.22     1929.86     32.96 o 
   2   0   4     4966.67     5160.50     80.30 o 
   3   0   4    22536.64    23271.79    340.78 o 
   4   0   4     4600.97     4531.76     73.56 o 
   5   0   4      456.56      394.19     46.04 o 
   6   0   4       78.27      107.01     17.40 o 
   7   0   4     3475.64     3419.34    115.08 o 
   8   0   4     3432.88     3516.22    119.42 o 
 -10   1   4      118.53      142.37     16.49 o 
  -9   1   4       82.73      125.52     15.07 o 
  -8   1   4       18.47       14.21      9.57 o 
  -7   1   4      142.83      157.01      9.02 o 
  -6   1   4      228.58      244.71     14.02 o 
  -4   1   4      142.81      149.30     10.11 o 
  -3   1   4       37.66       27.53      5.72 o 
  -2   1   4     1135.15     1159.20     22.75 o 
  -1   1   4      605.44      612.83     14.13 o 
   0   1   4      432.40      391.34      7.56 o 
   1   1   4        8.77        6.96      2.54 o 
   2   1   4     1921.60     2032.64     24.82 o 
   3   1   4      582.67      609.07     21.05 o 
   4   1   4     1058.62     1101.30     18.69 o 
   5   1   4       71.78       72.92     12.70 o 
   6   1   4      612.24      577.21     18.77 o 
   7   1   4      343.09      340.08     20.33 o 
   8   1   4      273.58      297.73     29.25 o 
 -10   2   4     1521.48     1479.54     46.31 o 
  -9   2   4     2648.37     2760.01     47.46 o 
  -8   2   4      118.12       86.55      8.22 o 
  -7   2   4     1373.97     1154.24     23.75 o 
  -6   2   4      227.83      250.24     10.69 o 
  -5   2   4     7455.90     6380.82    445.79 o 
  -4   2   4     8716.92     8767.90    149.84 o 
  -3   2   4      159.08      162.85      7.10 o 
  -2   2   4    16204.27    17056.77    289.05 o 
  -1   2   4      145.71      172.26      5.92 o 
   0   2   4     5794.74     6151.61     71.49 o 
   1   2   4     5367.06     5235.46     56.93 o 
   2   2   4      481.11      393.66      8.35 o 
   3   2   4    11747.13    11852.79    289.08 o 
   4   2   4     1123.15     1040.37     26.00 o 
   5   2   4     2604.87     2491.79     40.66 o 
   6   2   4     1352.82     1466.31     44.95 o 
   7   2   4     2221.41     2302.31     59.95 o 
   8   2   4     1894.74     2006.97     80.94 o 
 -10   3   4       39.08       49.32     11.27 o 
  -9   3   4      500.96      462.80     16.31 o 
  -8   3   4     1163.58     1090.56     24.27 o 
  -7   3   4      102.52      114.26     28.80 o 
  -6   3   4     2119.57     2007.00     33.67 o 
  -5   3   4      814.58      797.49     28.68 o 
  -4   3   4     3455.74     3518.85     44.23 o 
  -3   3   4     2248.88     1999.19     32.63 o 
  -2   3   4     7126.19     7950.32    120.49 o 
  -1   3   4     8837.41     8922.83    115.42 o 
   0   3   4      870.42      925.59     13.59 o 
   1   3   4     9380.65     9870.30    112.72 o 
   2   3   4      466.38      479.58      8.28 o 
   3   3   4     2764.02     2567.57     40.00 o 
   4   3   4      315.07      298.46     10.70 o 
   5   3   4     1641.90     1580.41     48.81 o 
   6   3   4      174.34      172.52     14.11 o 
   7   3   4       78.87       86.47      9.80 o 
   8   3   4        8.06        4.24     13.63 o 
 -10   4   4       19.88        7.13      6.59 o 
  -9   4   4       95.29       82.41      8.91 o 
  -8   4   4      251.63      195.13     10.65 o 
  -7   4   4     8259.36     8526.46    134.11 o 
  -6   4   4     2072.03     1792.69     36.34 o 
  -5   4   4       53.95       36.92      5.71 o 
  -4   4   4     7389.84     7784.87    109.20 o 
  -3   4   4     3294.06     3340.98     41.56 o 
  -2   4   4     3895.17     3744.66     50.98 o 
  -1   4   4     2942.47     2852.78     47.37 o 
   0   4   4    14210.32    14855.06    189.03 o 
   1   4   4    13442.97    14145.68    180.34 o 
   2   4   4      451.19      457.07     13.31 o 
   3   4   4     1362.16     1211.49     37.67 o 
   4   4   4      261.50      230.07      9.36 o 
   5   4   4     8868.06     9034.49    124.25 o 
   6   4   4     2420.81     2319.01     40.31 o 
   7   4   4      169.88      187.66     12.40 o 
   8   4   4     1065.46     1124.19     37.70 o 
 -10   5   4       28.67       27.72      7.70 o 
  -9   5   4      103.83       95.47      9.28 o 
  -8   5   4      230.90      224.88     11.27 o 
  -7   5   4      278.78      280.72     14.02 o 
  -6   5   4      877.07      843.16     22.14 o 
  -5   5   4      487.28      450.13     14.51 o 
  -4   5   4      257.92      273.90     10.42 o 
  -3   5   4        4.25        4.95      2.24 o 
  -2   5   4     5070.19     5292.57     70.26 o 
  -1   5   4      170.42      172.17      5.35 o 
   0   5   4     1609.35     1759.72     23.19 o 
   1   5   4      787.74      800.33     28.08 o 
   2   5   4      799.08      768.87     19.14 o 
   3   5   4      629.29      559.91     14.07 o 
   4   5   4      341.53      312.96     10.99 o 
   5   5   4     1219.83     1186.20     24.64 o 
   6   5   4      426.91      449.45     14.81 o 
   7   5   4      173.90      204.87     16.12 o 
   8   5   4       26.45       26.99     10.15 o 
 -10   6   4      147.32      132.38     11.25 o 
  -9   6   4       29.15       42.25      7.47 o 
  -8   6   4      733.53      771.84     23.79 o 
  -7   6   4     7692.09     7472.09    146.92 o 
  -6   6   4     1904.35     1913.38     38.46 o 
  -5   6   4      560.00      454.80     14.63 o 
  -4   6   4     2291.01     2171.15     39.31 o 
  -3   6   4     3782.83     3641.34     51.27 o 
  -2   6   4     6338.61     6325.96     74.79 o 
  -1   6   4     5744.15     6020.73     80.37 o 
   0   6   4     6545.37     6691.75     88.56 o 
   1   6   4     3727.01     3668.97     76.47 o 
   2   6   4      295.66      263.29     14.10 o 
   3   6   4     2155.60     1937.05     81.31 o 
   4   6   4      555.12      486.28     13.86 o 
   5   6   4     3971.83     3828.24     59.33 o 
   6   6   4     2625.95     2641.84     45.09 o 
   7   6   4      349.91      349.86     17.33 o 
   8   6   4      605.65      633.41     46.79 o 
 -10   7   4      638.04      674.55     20.92 o 
  -9   7   4      144.28      143.00     10.83 o 
  -8   7   4      309.35      304.99     23.37 o 
  -7   7   4       51.13       42.95      8.06 o 
  -6   7   4      723.62      701.62     20.23 o 
  -5   7   4     3756.41     3775.89     63.98 o 
  -4   7   4     6127.61     6140.83     95.79 o 
  -3   7   4     1199.64     1100.22     19.35 o 
  -2   7   4     2301.36     2317.58     30.73 o 
  -1   7   4     9212.98     9271.84    121.06 o 
   0   7   4     3248.22     3122.75     53.26 o 
   1   7   4     6195.63     6290.92    123.86 o 
   2   7   4     1509.89     1433.90     29.77 o 
   3   7   4     4049.26     3964.29     68.04 o 
   4   7   4      738.85      680.48     17.11 o 
   5   7   4     1636.64     1644.06     31.39 o 
   6   7   4      135.23      124.62      9.17 o 
   7   7   4      679.37      658.79     22.58 o 
   8   7   4      202.86      240.71     19.02 o 
 -10   8   4      338.35      382.28     16.28 o 
  -9   8   4     1312.37     1320.41     31.50 o 
  -8   8   4       54.99       68.77      9.40 o 
  -7   8   4      681.03      668.22     21.05 o 
  -6   8   4      307.84      305.92     23.98 o 
  -5   8   4       20.34       11.23      4.89 o 
  -4   8   4     6795.42     6938.20    164.24 o 
  -3   8   4       11.79       16.94      4.76 o 
  -2   8   4     3280.18     3188.78     63.05 o 
  -1   8   4       77.90       76.37      4.93 o 
   0   8   4     1412.40     1314.94     52.50 o 
   1   8   4     1560.08     1408.67     91.26 o 
   2   8   4     1071.56      941.88     22.84 o 
   3   8   4      950.01      930.09     23.55 o 
   4   8   4      958.12      870.69     20.27 o 
   5   8   4      761.03      749.51     19.27 o 
   6   8   4      541.56      535.88     16.80 o 
   7   8   4      317.65      339.99     26.18 o 
   8   8   4      711.23      791.88     26.39 o 
  -9   9   4        0.04        6.82     16.28 o 
  -8   9   4      135.97      158.37     12.16 o 
  -7   9   4     1773.13     1672.34     36.98 o 
  -6   9   4      103.72      105.14      9.21 o 
  -5   9   4       73.28       76.70      7.64 o 
  -4   9   4       13.24       15.16      4.77 o 
  -3   9   4      128.48      136.00      6.79 o 
  -2   9   4      113.53      104.75      9.79 o 
  -1   9   4       15.28       10.02      3.96 o 
   0   9   4        2.91       10.03      4.26 o 
   1   9   4     1843.73     1670.52     40.88 o 
   2   9   4     3379.36     3203.57     57.17 o 
   3   9   4     2427.36     2402.93     50.07 o 
   4   9   4      522.04      462.13     16.94 o 
   5   9   4      203.59      178.00     10.84 o 
   6   9   4      605.37      559.65     20.48 o 
   7   9   4        4.08        7.50      7.17 o 
   8   9   4       37.81       56.24     12.14 o 
  -9  10   4     1065.27     1065.41     44.31 o 
  -8  10   4       84.05      102.91     10.72 o 
  -7  10   4       67.51       86.81     11.79 o 
  -6  10   4      941.19      941.88     24.77 o 
  -5  10   4     3844.13     3966.71     67.79 o 
  -4  10   4      154.83      145.57      8.81 o 
  -3  10   4      993.19     1006.01     19.83 o 
  -2  10   4     1098.56     1024.63     22.79 o 
  -1  10   4      147.88      152.94     15.96 o 
   0  10   4      423.29      405.11     13.85 o 
   1  10   4      500.85      499.25     16.00 o 
   2  10   4      394.31      393.16     14.63 o 
   3  10   4     2496.17     2475.57     48.02 o 
   4  10   4      142.35      134.58     10.48 o 
   5  10   4       17.19       24.33      5.92 o 
   6  10   4       21.36       32.59      8.26 o 
   7  10   4     1052.74     1109.19     31.62 o 
  -9  11   4      131.92      133.12     13.85 o 
  -8  11   4       14.92       15.20      6.90 o 
  -7  11   4      582.53      535.95     18.99 o 
  -6  11   4      232.88      211.01     15.12 o 
  -5  11   4      417.56      441.22     15.58 o 
  -4  11   4       22.44       33.00      5.68 o 
  -3  11   4      754.76      718.28     19.24 o 
  -2  11   4      156.56      155.32      8.68 o 
  -1  11   4       18.33       33.25      6.84 o 
   0  11   4       15.98       22.59      7.98 o 
   1  11   4        2.34        4.66      4.64 o 
   2  11   4      429.19      393.54     14.95 o 
   3  11   4       44.03       45.58      7.24 o 
   4  11   4      217.09      229.21     13.02 o 
   5  11   4       35.76       41.97      7.72 o 
   6  11   4      196.19      222.12     17.41 o 
   7  11   4       24.68       43.44     10.56 o 
  -9  12   4      329.18      403.92     19.03 o 
  -8  12   4       39.75       28.00      8.62 o 
  -7  12   4       31.75       41.32      7.98 o 
  -6  12   4     1607.52     1512.16     34.06 o 
  -5  12   4      619.76      585.31     18.29 o 
  -4  12   4       70.52       48.17      8.52 o 
  -3  12   4     1331.90     1377.98     29.77 o 
  -2  12   4     3517.31     3377.25    104.79 o 
  -1  12   4      290.42      300.47     15.46 o 
   0  12   4       94.95       90.41      9.95 o 
   1  12   4      182.37      186.09     13.20 o 
   2  12   4        8.05       18.44      5.79 o 
   3  12   4      976.34      903.62     25.08 o 
   4  12   4       28.35       40.53      8.99 o 
   5  12   4       13.20       17.32      7.68 o 
   6  12   4      102.92      110.89     14.14 o 
   7  12   4      983.24     1001.20     36.80 o 
  -8  13   4      466.65      465.79     19.06 o 
  -7  13   4       86.09       88.34      9.88 o 
  -6  13   4      449.42      456.00     17.28 o 
  -5  13   4     1124.65     1152.73     34.47 o 
  -4  13   4      221.08      232.59     13.35 o 
  -3  13   4      668.33      645.47     38.86 o 
  -2  13   4      326.55      287.16     15.77 o 
  -1  13   4        8.76       17.93      6.54 o 
   0  13   4     4446.86     4274.92     89.60 o 
   1  13   4      908.85      876.43     28.72 o 
   2  13   4       59.18       70.89     13.65 o 
   3  13   4       15.37       12.95     12.31 o 
   4  13   4     1875.70     1689.47     46.77 o 
   5  13   4       17.82       22.93     11.61 o 
   6  13   4       76.61       78.28     12.88 o 
  -8  14   4      512.13      561.91     27.26 o 
  -7  14   4       19.46       30.37      7.59 o 
  -6  14   4      297.64      270.15     17.04 o 
  -5  14   4      234.22      263.56     13.67 o 
  -4  14   4       36.89       42.24      7.23 o 
  -3  14   4       92.93      139.57     17.39 o 
  -2  14   4      278.60      244.69     18.73 o 
  -1  14   4      141.43      144.40     14.81 o 
   0  14   4        8.76       14.99      7.15 o 
   1  14   4      341.69      339.00     17.64 o 
   2  14   4        0.70        9.09     16.66 o 
   3  14   4        5.72        9.05      6.86 o 
   4  14   4       19.97       26.43      8.75 o 
   5  14   4       96.82      114.45     14.24 o 
   6  14   4       85.72       70.65     12.55 o 
  -7  15   4      676.70      626.38     26.57 o 
  -6  15   4      279.03      299.30     14.76 o 
  -5  15   4      284.50      301.57     14.59 o 
  -4  15   4      727.41      726.55     50.89 o 
  -3  15   4     2803.26     3000.73     69.52 o 
  -2  15   4     1454.12     1455.47     40.97 o 
  -1  15   4       67.43       79.03     10.62 o 
   0  15   4       61.06       55.73      9.84 o 
   1  15   4     3712.42     3530.55     78.61 o 
   2  15   4      455.15      435.24     20.86 o 
   3  15   4     1948.19     1756.59     55.06 o 
   4  15   4      676.15      635.53     26.92 o 
   5  15   4     1054.03      954.91     35.10 o 
  -7  16   4       13.93       17.37      6.99 o 
  -6  16   4        9.71       28.56      7.70 o 
  -5  16   4      147.98      151.91     11.48 o 
  -4  16   4       18.04       10.82      7.83 o 
  -3  16   4        1.45       -4.11      6.80 o 
  -2  16   4      362.30      388.84     19.81 o 
  -1  16   4      237.21      248.82     16.35 o 
   0  16   4       45.42       27.69     10.08 o 
   1  16   4      308.27      327.59     18.39 o 
   2  16   4      138.29      131.22     14.53 o 
   3  16   4       68.05       63.61     11.28 o 
   4  16   4        5.08        5.90      8.24 o 
   5  16   4       92.72      109.86     19.31 o 
  -6  17   4      237.56      270.17     15.38 o 
  -5  17   4      631.43      669.13     27.70 o 
  -4  17   4        8.95       18.31      8.36 o 
  -3  17   4     1875.78     1938.41     51.85 o 
  -2  17   4       19.56        6.66      7.68 o 
  -1  17   4      910.13      848.73     67.12 o 
   0  17   4      640.24      585.59     36.23 o 
   1  17   4     1253.70     1255.14     48.62 o 
   2  17   4       95.67       80.70     12.02 o 
   3  17   4      198.67      211.17     17.14 o 
   4  17   4      953.90      921.72     34.43 o 
  -6  18   4      196.68      225.46     17.76 o 
  -5  18   4     2092.69     2378.28     98.32 o 
  -4  18   4      617.33      685.85     28.64 o 
  -3  18   4      238.29      282.54     31.04 o 
  -2  18   4      437.49      403.11     21.28 o 
  -1  18   4      133.96      138.17     14.30 o 
   0  18   4       36.20       47.04     10.09 o 
   1  18   4      229.30      246.58     17.40 o 
   2  18   4        0.49       -0.79      7.40 o 
   3  18   4      688.37      665.56     28.62 o 
   4  18   4      136.98      204.30     18.36 o 
  -5  19   4      282.01      361.50     27.79 o 
  -4  19   4      259.07      291.03     19.66 o 
  -3  19   4      835.69      908.65     33.24 o 
  -2  19   4      247.09      246.61     18.09 o 
  -1  19   4     1341.53     1363.22     42.28 o 
   0  19   4       91.01      104.47     13.46 o 
   1  19   4       28.30       21.09     16.59 o 
   2  19   4     2467.62     2412.64     62.96 o 
   3  19   4      490.57      463.79     24.67 o 
  -4  20   4       67.52       87.00     13.47 o 
  -3  20   4       45.68       54.18     10.94 o 
  -2  20   4      143.64      149.86     15.89 o 
  -1  20   4        0.25       -5.55      6.74 o 
   0  20   4        7.30       12.23      8.21 o 
   1  20   4        0.32       -7.63     19.19 o 
   2  20   4      146.01      171.59     33.04 o 
  -1  21   4     1399.35     1458.63     45.80 o 
 -10   1   5      307.61      320.10     21.53 o 
  -9   1   5      212.60      223.58     14.19 o 
  -8   1   5      241.63      249.78     11.78 o 
  -7   1   5       17.90       22.80      5.30 o 
  -6   1   5     3766.52     3733.58     63.72 o 
  -5   1   5     5357.21     5506.66    166.55 o 
  -4   1   5     1160.64      913.65     37.89 o 
  -3   1   5       73.94       88.40      6.23 o 
  -2   1   5     2863.06     2908.54     60.69 o 
  -1   1   5     1573.44     1549.27     21.65 o 
   0   1   5     8207.03     8576.65     91.61 o 
   1   1   5     3252.72     3140.34     36.55 o 
   2   1   5      395.01      415.79     14.41 o 
   3   1   5     3308.59     3396.64     50.85 o 
   4   1   5     1510.80     1413.35     40.88 o 
   5   1   5     3895.83     3724.78     86.28 o 
   6   1   5      854.98      838.61     31.33 o 
   7   1   5     1259.66     1215.05     40.39 o 
   8   1   5      541.66      624.22     28.96 o 
 -10   2   5      543.54      564.32     30.54 o 
  -9   2   5      768.75      754.17     24.08 o 
  -8   2   5      163.78      147.20     11.28 o 
  -7   2   5      229.97      219.20     14.80 o 
  -6   2   5     4269.84     4187.81     70.39 o 
  -5   2   5      974.80      852.03     20.98 o 
  -4   2   5     6789.02     7065.23    110.27 o 
  -3   2   5      326.57      242.73      9.24 o 
  -2   2   5      612.14      624.73     28.37 o 
  -1   2   5     3107.00     2959.79     58.60 o 
   0   2   5     5198.45     5450.76     64.74 o 
   1   2   5      298.32      336.59     16.24 o 
   2   2   5      540.79      561.45     15.57 o 
   3   2   5      149.04      151.79      7.70 o 
   4   2   5        9.60       38.19     19.67 o 
   5   2   5      160.96      186.10     40.93 o 
   6   2   5       55.88       70.69     12.08 o 
   7   2   5      331.24      310.32     19.86 o 
   8   2   5      747.19      747.18     45.76 o 
 -10   3   5      420.52      452.95     19.89 o 
  -9   3   5     1701.75     1794.63     40.85 o 
  -8   3   5      529.78      437.60     17.15 o 
  -7   3   5        5.82       17.47     12.99 o 
  -6   3   5      153.00      145.23      9.79 o 
  -5   3   5     3509.20     3414.10     58.11 o 
  -4   3   5     2192.45     2087.66     42.68 o 
  -3   3   5      487.92      507.41     13.85 o 
  -2   3   5     1627.69     1666.30     41.23 o 
  -1   3   5       56.32       52.12      4.65 o 
   0   3   5     3219.57     3300.57     46.76 o 
   1   3   5     2679.06     2755.36     47.62 o 
   2   3   5     2664.99     2678.05     41.52 o 
   3   3   5     1806.09     1646.81     29.06 o 
   4   3   5      144.00      144.91      8.18 o 
   5   3   5     1665.17     1625.63     41.03 o 
   6   3   5      496.22      493.40     23.74 o 
   7   3   5      847.47      804.34     40.77 o 
   8   3   5     1154.24     1150.66     59.49 o 
 -10   4   5      465.22      524.79     21.27 o 
  -9   4   5      156.34      147.56     12.47 o 
  -8   4   5      235.47      198.12     15.61 o 
  -7   4   5       74.77       83.96     11.47 o 
  -6   4   5        0.78        2.87      4.91 o 
  -5   4   5      849.93      856.88     21.33 o 
  -4   4   5       98.52       76.72      6.84 o 
  -3   4   5     4469.65     4218.46     63.50 o 
  -2   4   5      906.91      903.81     28.54 o 
  -1   4   5     1871.11     1887.51     38.73 o 
   0   4   5      875.60      869.37     16.21 o 
   1   4   5     5432.37     5149.76    147.39 o 
   2   4   5      730.10      769.99     17.12 o 
   3   4   5     7290.77     7161.66    117.02 o 
   4   4   5      188.36      205.69      9.66 o 
   5   4   5      962.37      947.33     25.54 o 
   6   4   5      759.47      808.12     51.52 o 
   7   4   5      828.03      887.53     34.17 o 
   8   4   5     1452.95     1571.39     72.56 o 
 -10   5   5      299.22      349.34     15.66 o 
  -9   5   5       17.19        7.39      6.00 o 
  -8   5   5       71.19       82.41      9.88 o 
  -7   5   5     3308.71     3353.03     61.41 o 
  -6   5   5       27.55       28.95      6.38 o 
  -5   5   5     1672.03     1722.13     34.39 o 
  -4   5   5      841.15      840.26     19.99 o 
  -3   5   5     3786.67     3721.15     52.37 o 
  -2   5   5     9655.84     9382.45    126.27 o 
  -1   5   5     3363.54     3402.20     42.36 o 
   0   5   5      631.43      583.53     15.72 o 
   1   5   5       34.36       47.61      5.58 o 
   2   5   5     6927.99     7083.77    111.77 o 
   3   5   5     4772.65     4651.76     68.27 o 
   4   5   5     2901.23     2826.10     65.51 o 
   5   5   5     1020.79      964.97     22.23 o 
   6   5   5       26.50       29.87      7.32 o 
   7   5   5      372.36      390.71     25.81 o 
 -10   6   5      700.48      716.07     22.03 o 
  -9   6   5       52.04       90.01      9.36 o 
  -8   6   5      702.62      739.75     32.74 o 
  -7   6   5     1105.16      977.02     26.15 o 
  -6   6   5      241.13      202.61     11.90 o 
  -5   6   5      182.24      201.76     10.35 o 
  -4   6   5        5.40        5.62      4.16 o 
  -3   6   5      963.00      923.32     20.52 o 
  -2   6   5     6584.15     6642.20     89.33 o 
  -1   6   5      473.09      467.44     15.33 o 
   0   6   5      532.04      490.50     14.51 o 
   1   6   5      157.31      158.04      8.83 o 
   2   6   5     1209.16     1121.23     25.67 o 
   3   6   5      167.71      175.78      9.68 o 
   4   6   5      458.37      468.75     14.40 o 
   5   6   5      900.43      890.34     21.53 o 
   6   6   5      904.71      923.00     26.49 o 
   7   6   5       31.27       33.39     16.28 o 
  -9   7   5       62.57       92.36     13.75 o 
  -8   7   5        5.25       -6.04      6.04 o 
  -7   7   5     4431.68     4067.24     72.07 o 
  -6   7   5      191.40      208.20     11.54 o 
  -5   7   5     1014.67      910.08     29.18 o 
  -4   7   5      917.24      860.36     20.66 o 
  -3   7   5      926.30      835.49     26.79 o 
  -2   7   5     2962.38     2878.62     42.89 o 
  -1   7   5     3412.24     3286.45    121.57 o 
   0   7   5     1496.07     1451.91     84.45 o 
   1   7   5     2330.48     2163.37     41.06 o 
   2   7   5     2250.22     2255.75     51.20 o 
   3   7   5      240.30      252.22     13.17 o 
   4   7   5       50.25       68.68     11.79 o 
   5   7   5     1398.81     1379.73     28.80 o 
   6   7   5      654.36      650.39     19.12 o 
   7   7   5        2.72        5.10      8.45 o 
  -9   8   5        6.12       12.88      7.79 o 
  -8   8   5     1726.14     1610.15     37.83 o 
  -7   8   5     1431.82     1522.20     35.01 o 
  -6   8   5       82.80       74.69      8.51 o 
  -5   8   5     4063.64     3945.12     67.16 o 
  -4   8   5      370.67      356.82     15.93 o 
  -3   8   5     1616.40     1556.38     31.37 o 
  -2   8   5      356.58      369.76     12.38 o 
  -1   8   5      409.95      408.01     19.11 o 
   0   8   5     2685.96     2376.31     44.11 o 
   1   8   5     2839.07     2760.08     50.38 o 
   2   8   5     1337.57     1316.68     29.61 o 
   3   8   5       56.36       66.43     10.02 o 
   4   8   5     1356.42     1291.75     26.85 o 
   5   8   5     2380.80     2329.18     41.84 o 
   6   8   5      339.00      364.98     14.56 o 
   7   8   5       19.59       21.95     16.26 o 
  -9   9   5      160.67      176.87     13.72 o 
  -8   9   5      133.58      179.54     13.07 o 
  -7   9   5      768.05      730.40     26.94 o 
  -6   9   5      733.40      744.80     21.57 o 
  -5   9   5      207.43      190.13     10.78 o 
  -4   9   5     3315.09     3275.40     70.43 o 
  -3   9   5      115.58       81.21      7.31 o 
  -2   9   5      369.27      375.85     13.13 o 
  -1   9   5        5.69       12.16      4.63 o 
   0   9   5     2166.14     1983.50     38.96 o 
   1   9   5     4372.40     4319.66     73.79 o 
   2   9   5      422.58      414.73     15.41 o 
   3   9   5      436.96      430.60     30.26 o 
   4   9   5      355.36      343.63     16.36 o 
   5   9   5     1234.34     1225.45     27.26 o 
   6   9   5      752.67      734.69     25.94 o 
   7   9   5        2.19       11.92      7.50 o 
  -9  10   5        0.26       -3.78      7.40 o 
  -8  10   5     1983.01     2106.64     45.79 o 
  -7  10   5     1578.92     1463.06     34.51 o 
  -6  10   5       11.63        7.70      6.04 o 
  -5  10   5     4586.61     4645.87     96.45 o 
  -4  10   5      307.40      284.09     15.32 o 
  -3  10   5      697.09      685.74     18.85 o 
  -2  10   5     2663.76     2528.45     46.94 o 
  -1  10   5     3312.68     3200.17     61.07 o 
   0  10   5      580.76      573.99     17.62 o 
   1  10   5      737.88      702.22     20.24 o 
   2  10   5     2561.28     2518.79     48.98 o 
   3  10   5      200.49      186.22     11.64 o 
   4  10   5      187.90      182.69     10.55 o 
   5  10   5      322.78      329.61     13.64 o 
   6  10   5        3.90        6.74      6.75 o 
  -9  11   5      759.43      778.55     26.43 o 
  -8  11   5        8.17       19.01      7.83 o 
  -7  11   5        9.97       15.36      6.85 o 
  -6  11   5     2455.45     2444.97     59.59 o 
  -5  11   5      761.60      835.90     28.29 o 
  -4  11   5      589.12      570.44     28.03 o 
  -3  11   5       75.90      103.87     10.99 o 
  -2  11   5      513.51      520.73     19.57 o 
  -1  11   5     1860.59     1738.18     36.10 o 
   0  11   5      668.66      598.23     24.68 o 
   1  11   5       11.69       14.14      5.67 o 
   2  11   5     1480.30     1527.46     44.54 o 
   3  11   5     4725.63     4658.85     81.95 o 
   4  11   5        0.69       -0.41      5.71 o 
   5  11   5      146.54      133.37     12.72 o 
   6  11   5      414.95      412.46     18.85 o 
  -8  12   5      570.01      523.31     20.14 o 
  -7  12   5      367.85      355.31     19.77 o 
  -6  12   5     1664.50     1680.49     58.91 o 
  -5  12   5     2457.12     2277.21     55.48 o 
  -4  12   5     2159.53     2263.42     55.78 o 
  -3  12   5     1646.20     1602.07     42.96 o 
  -2  12   5       32.06       31.53      8.31 o 
  -1  12   5     2002.14     2070.75     41.61 o 
   0  12   5     5988.10     5922.30     98.37 o 
   1  12   5      142.73      124.75      9.93 o 
   2  12   5      233.83      250.49     13.28 o 
   3  12   5       58.07       76.71     14.11 o 
   4  12   5      480.05      435.20     17.94 o 
   5  12   5     1982.22     1978.83     38.81 o 
   6  12   5        1.64       -4.78      6.97 o 
  -8  13   5      621.32      707.76     29.22 o 
  -7  13   5      283.14      252.44     17.79 o 
  -6  13   5      117.17      112.65     12.95 o 
  -5  13   5     2224.21     2127.03     44.02 o 
  -4  13   5     1631.56     1766.73     47.38 o 
  -3  13   5     2004.18     1959.87     50.58 o 
  -2  13   5        4.11       13.13      7.01 o 
  -1  13   5      414.34      416.95     19.55 o 
   0  13   5      532.54      539.50     22.51 o 
   1  13   5      747.41      720.86     22.53 o 
   2  13   5      609.65      583.90     20.02 o 
   3  13   5      470.72      440.92     17.90 o 
   4  13   5      248.10      241.83     25.45 o 
   5  13   5       48.90       40.44      8.36 o 
  -7  14   5      611.30      620.92     56.09 o 
  -6  14   5       93.64       93.02     10.14 o 
  -5  14   5      708.78      714.39     28.13 o 
  -4  14   5        0.47       -4.00      7.39 o 
  -3  14   5     4193.22     4153.67    124.05 o 
  -2  14   5      659.24      635.47     25.09 o 
  -1  14   5        4.89        6.86      6.52 o 
   0  14   5     1156.40     1174.47     36.07 o 
   1  14   5     1065.25     1153.26     36.02 o 
   2  14   5      933.84      873.60     30.86 o 
   3  14   5     1686.05     1577.96     45.51 o 
   4  14   5      418.71      398.21     21.69 o 
   5  14   5      191.67      190.90     16.99 o 
  -7  15   5       39.88       64.89     14.78 o 
  -6  15   5      232.10      244.15     17.80 o 
  -5  15   5      108.00      123.21     13.84 o 
  -4  15   5     1856.55     1800.88     49.77 o 
  -3  15   5      727.91      737.71     28.52 o 
  -2  15   5      182.36      161.82     21.62 o 
  -1  15   5       72.53       87.81     20.99 o 
   0  15   5       56.19       68.52     10.57 o 
   1  15   5      433.48      425.20     21.17 o 
   2  15   5      678.93      665.17     27.04 o 
   3  15   5       88.79      118.19     13.79 o 
   4  15   5      552.52      486.12     24.34 o 
  -6  16   5      628.23      640.14     38.32 o 
  -5  16   5       14.23        4.29      7.85 o 
  -4  16   5        8.44       11.67      8.14 o 
  -3  16   5     3361.12     3589.27     82.66 o 
  -2  16   5     1437.48     1334.04     40.72 o 
  -1  16   5       14.50        8.28      7.36 o 
   0  16   5      214.89      197.38     27.70 o 
   1  16   5     2402.40     2255.49     58.27 o 
   2  16   5     2373.54     2288.82     59.42 o 
   3  16   5      974.97      933.84     34.32 o 
   4  16   5       37.37       42.42     13.32 o 
  -6  17   5      648.67      644.59     43.31 o 
  -5  17   5     1371.08     1465.23     89.80 o 
  -4  17   5      154.37      186.45     16.68 o 
  -3  17   5       61.64       56.06     10.97 o 
  -2  17   5      668.28      634.19     49.65 o 
  -1  17   5     1290.55     1323.05     41.22 o 
   0  17   5      256.15      234.99     40.43 o 
   1  17   5      619.86      597.57     25.86 o 
   2  17   5      132.78      142.52     15.33 o 
   3  17   5      306.91      317.93     25.51 o 
  -5  18   5     1928.10     2071.02     84.62 o 
  -4  18   5       12.87       10.31      8.74 o 
  -3  18   5      137.67      134.28     25.23 o 
  -2  18   5       21.99       25.05      9.61 o 
  -1  18   5     1506.73     1673.47     97.28 o 
   0  18   5      837.27      779.69     52.45 o 
   1  18   5        1.26       -5.08      6.05 o 
   2  18   5      920.99      895.52     33.92 o 
  -4  19   5       87.88       94.64     14.41 o 
  -3  19   5       15.35       40.35     10.22 o 
  -2  19   5      238.04      295.28     20.06 o 
  -1  19   5      125.25      127.52     15.72 o 
   0  19   5      566.80      545.94     25.88 o 
   1  19   5      824.95      711.51     30.09 o 
 -10   0   6     1299.21     1279.91     60.09 o 
  -9   0   6      280.08      294.01     19.26 o 
  -8   0   6       41.94       48.53     10.13 o 
  -7   0   6      426.60      410.98     19.28 o 
  -6   0   6     2508.96     2506.22     84.21 o 
  -5   0   6     2516.88     2540.53     82.66 o 
  -4   0   6      489.92      524.52     27.70 o 
  -3   0   6       14.32        6.88      4.87 o 
  -2   0   6     1033.83      861.51     41.01 o 
  -1   0   6     7410.00     7481.83    141.64 o 
   0   0   6      426.63      464.01     17.51 o 
   1   0   6      433.61      465.73     28.65 o 
   2   0   6      258.09      272.26     23.20 o 
   3   0   6     2185.64     2218.87     81.33 o 
   4   0   6      126.66      127.06     19.56 o 
   5   0   6        8.69        4.96     11.32 o 
   6   0   6      496.67      503.35     36.23 o 
   7   0   6      143.12      131.79     22.80 o 
 -10   1   6       19.15       24.47      9.76 o 
  -9   1   6       72.35       57.91      7.77 o 
  -8   1   6      137.06       98.69      8.83 o 
  -7   1   6      179.15      115.00      8.55 o 
  -6   1   6      443.06      366.66     18.02 o 
  -5   1   6        1.25       18.40      9.46 o 
  -4   1   6       98.60      105.82      9.98 o 
  -3   1   6        2.09        5.39      3.89 o 
  -2   1   6      169.88      159.31      8.49 o 
  -1   1   6      171.04      215.71     27.82 o 
   0   1   6      488.23      451.82     10.46 o 
   1   1   6      891.67      822.66     21.21 o 
   2   1   6      109.08       69.72     15.12 o 
   3   1   6      450.42      426.26     21.24 o 
   4   1   6      543.48      557.80     27.41 o 
   5   1   6      371.44      382.29     21.58 o 
   6   1   6       16.65       20.06     15.42 o 
   7   1   6      131.97      149.47     16.72 o 
 -10   2   6      187.47      218.82     15.38 o 
  -9   2   6      828.05      840.86     25.92 o 
  -8   2   6      925.28      874.86     21.52 o 
  -7   2   6      261.09      236.60     16.92 o 
  -6   2   6     2271.22     2188.74     79.34 o 
  -5   2   6      612.52      582.58     17.08 o 
  -4   2   6     2401.75     2294.55     52.57 o 
  -3   2   6     1132.10     1222.30     25.99 o 
  -2   2   6      355.84      305.78      9.40 o 
  -1   2   6     1368.12     1286.05     23.71 o 
   0   2   6     3212.93     3256.65     48.93 o 
   1   2   6      475.47      504.34     20.21 o 
   2   2   6     3296.32     3204.03     58.55 o 
   3   2   6     1077.43     1029.67     34.17 o 
   4   2   6      666.30      611.27     26.32 o 
   5   2   6      507.24      536.58     25.47 o 
   6   2   6      681.04      674.55     29.67 o 
   7   2   6        7.33       14.86      9.45 o 
 -10   3   6      436.34      494.37     22.08 o 
  -9   3   6      387.67      411.93     18.30 o 
  -8   3   6      124.72      161.72     18.72 o 
  -7   3   6      339.59      377.31     15.62 o 
  -6   3   6     1948.07     1998.77     60.13 o 
  -5   3   6      429.21      444.74     14.99 o 
  -4   3   6     1193.28     1193.55     47.18 o 
  -3   3   6     1838.20     1829.56     35.12 o 
  -2   3   6       96.27       93.05      6.83 o 
  -1   3   6      184.36      174.04      7.56 o 
   0   3   6     1761.63     1663.64     32.48 o 
   1   3   6      225.60      223.58      9.03 o 
   2   3   6      127.78      147.27     11.18 o 
   3   3   6       19.60       10.59      7.39 o 
   4   3   6      333.57      339.72     24.95 o 
   5   3   6      897.11      960.17     34.76 o 
   6   3   6      542.53      518.15     25.75 o 
   7   3   6        5.98       12.96      9.77 o 
  -9   4   6      251.11      266.01     15.68 o 
  -8   4   6      921.27      853.71     40.90 o 
  -7   4   6      424.84      394.81     20.29 o 
  -6   4   6      624.37      592.50     18.71 o 
  -5   4   6       27.40       36.39     12.45 o 
  -4   4   6     2540.09     2400.78     51.48 o 
  -3   4   6     1809.15     1619.93     26.81 o 
  -2   4   6     1445.20     1334.65     23.53 o 
  -1   4   6       91.21       79.51      6.67 o 
   0   4   6       26.95       33.20      5.17 o 
   1   4   6     3972.48     3887.52    113.81 o 
   2   4   6       74.25       81.26      6.65 o 
   3   4   6       14.33       13.27      4.59 o 
   4   4   6      191.75      204.06     27.15 o 
   5   4   6      454.61      473.86     24.00 o 
   6   4   6      149.05      146.01     16.23 o 
   7   4   6      196.10      202.84     18.95 o 
  -9   5   6        0.28        2.81      6.72 o 
  -8   5   6        6.80       19.50      9.35 o 
  -7   5   6       11.37       15.09      8.88 o 
  -6   5   6     3433.03     3262.36     72.95 o 
  -5   5   6      572.82      621.84     19.11 o 
  -4   5   6       96.02       79.04      7.23 o 
  -3   5   6      906.91      814.70     20.92 o 
  -2   5   6       14.03       21.91      3.67 o 
  -1   5   6     1050.14     1009.65     23.36 o 
   0   5   6     1518.69     1554.19     42.06 o 
   1   5   6      757.31      717.01     27.50 o 
   2   5   6     1530.44     1375.53     26.55 o 
   3   5   6      307.95      313.79     11.69 o 
   4   5   6      292.66      278.33     18.69 o 
   5   5   6        2.26       -2.45      9.91 o 
   6   5   6      469.62      468.86     24.93 o 
  -9   6   6       57.09       65.25     17.34 o 
  -8   6   6      294.28      284.04     18.90 o 
  -7   6   6     1535.97     1505.69     43.09 o 
  -6   6   6     1321.55     1265.02     37.09 o 
  -5   6   6     1000.70      987.39     30.22 o 
  -4   6   6      251.58      276.07     18.05 o 
  -3   6   6        1.54        5.47      3.56 o 
  -2   6   6     5044.98     5152.42    101.14 o 
  -1   6   6     1373.48     1402.37     29.60 o 
   0   6   6     1573.60     1534.56     31.90 o 
   1   6   6     1554.30     1486.31     31.52 o 
   2   6   6     3010.26     2988.35     47.98 o 
   3   6   6      681.78      644.74     17.26 o 
   4   6   6     2476.34     2450.34     42.53 o 
   5   6   6       40.73       47.84     11.34 o 
   6   6   6       48.69       56.66     12.45 o 
  -9   7   6       47.70       47.47     13.04 o 
  -8   7   6      612.75      560.45     31.32 o 
  -7   7   6       47.19       46.76     10.11 o 
  -6   7   6     1779.12     1695.06     45.31 o 
  -5   7   6     3654.23     3386.59    107.59 o 
  -4   7   6       81.44       73.10      9.01 o 
  -3   7   6      389.34      417.20     24.89 o 
  -2   7   6      136.31      166.04     18.46 o 
  -1   7   6     2908.39     2867.14     51.75 o 
   0   7   6     2717.83     2547.80     66.28 o 
   1   7   6       79.92       84.14      8.07 o 
   2   7   6     1821.42     1782.94     37.25 o 
   3   7   6        1.75       10.17      4.78 o 
   4   7   6     1166.14     1171.83     25.91 o 
   5   7   6      133.74      155.99     12.11 o 
   6   7   6        9.86        6.45     15.47 o 
  -9   8   6     1396.80     1419.14     36.91 o 
  -8   8   6     1617.14     1604.33     38.40 o 
  -7   8   6       11.38       18.58      6.68 o 
  -6   8   6      141.61      158.50     13.98 o 
  -5   8   6      714.46      638.55     23.94 o 
  -4   8   6      696.18      677.63     24.32 o 
  -3   8   6      625.36      597.25     42.19 o 
  -2   8   6     1431.30     1521.86     32.15 o 
  -1   8   6      740.31      760.50     20.50 o 
   0   8   6      503.08      456.70     15.69 o 
   1   8   6     2406.35     2250.14     44.05 o 
   2   8   6      593.46      529.69     17.73 o 
   3   8   6     1560.46     1451.71     38.34 o 
   4   8   6      594.67      573.18     17.44 o 
   5   8   6      214.49      230.14     12.26 o 
   6   8   6      161.52      185.12     17.95 o 
  -9   9   6      118.48      128.84     13.26 o 
  -8   9   6     3558.79     3419.01     65.59 o 
  -7   9   6      118.00      162.98     15.04 o 
  -6   9   6      436.05      391.06     37.19 o 
  -5   9   6      722.84      655.71     27.46 o 
  -4   9   6     2863.59     2968.52     69.19 o 
  -3   9   6     3982.86     3846.63     82.00 o 
  -2   9   6     2486.05     2441.24     94.29 o 
  -1   9   6     1054.31     1119.62     48.13 o 
   0   9   6      542.42      505.62     16.86 o 
   1   9   6     1755.83     1548.85     50.92 o 
   2   9   6     1501.59     1503.47     34.12 o 
   3   9   6      791.27      766.75     23.03 o 
   4   9   6     1806.73     1762.30     34.69 o 
   5   9   6      541.22      562.29     18.19 o 
   6   9   6        1.27        9.72      6.99 o 
  -8  10   6       16.86       23.64      9.97 o 
  -7  10   6      564.32      576.13     25.46 o 
  -6  10   6      196.75      213.72     15.76 o 
  -5  10   6        2.91        4.21      6.81 o 
  -4  10   6      835.00      835.29     28.80 o 
  -3  10   6       18.40       37.22      8.94 o 
  -2  10   6     1233.90     1217.90     35.64 o 
  -1  10   6     2902.36     2914.74     54.33 o 
   0  10   6      288.70      240.84     13.18 o 
   1  10   6      113.54      107.28      9.43 o 
   2  10   6      116.54      109.27      9.91 o 
   3  10   6     1731.89     1671.67     41.36 o 
   4  10   6      580.48      549.28     20.63 o 
   5  10   6       20.86       24.34      6.90 o 
  -8  11   6     2173.84     2160.02     94.27 o 
  -7  11   6      972.98      899.85     32.71 o 
  -6  11   6      221.00      205.48     21.44 o 
  -5  11   6      190.26      189.88     15.35 o 
  -4  11   6     2750.05     2567.87     61.55 o 
  -3  11   6     6416.43     6641.41    132.33 o 
  -2  11   6     1314.33     1223.06     71.47 o 
  -1  11   6      176.98      168.63     11.13 o 
   0  11   6      337.19      340.35     14.66 o 
   1  11   6      141.15      149.64     11.45 o 
   2  11   6     3056.27     2980.55     57.59 o 
   3  11   6        6.56       21.90      8.42 o 
   4  11   6     2329.27     2324.41     43.24 o 
   5  11   6     1744.75     1752.95     36.22 o 
  -8  12   6      282.04      284.36     19.91 o 
  -7  12   6      535.85      585.72     26.13 o 
  -6  12   6     1847.69     1831.09    107.54 o 
  -5  12   6      623.36      570.64     24.44 o 
  -4  12   6     1419.51     1504.49     42.86 o 
  -3  12   6       12.51        8.28      7.70 o 
  -2  12   6       11.14        4.16      6.82 o 
  -1  12   6      347.49      299.91     14.07 o 
   0  12   6     4831.99     4620.81     95.78 o 
   1  12   6      924.38      831.66     33.64 o 
   2  12   6     2400.27     2300.51     55.95 o 
   3  12   6      493.26      482.10     18.94 o 
   4  12   6      214.68      217.89     12.32 o 
   5  12   6      793.11      829.55     23.28 o 
  -7  13   6      145.04      162.65     15.82 o 
  -6  13   6     1388.50     1318.60     42.32 o 
  -5  13   6     1125.87     1054.40     35.33 o 
  -4  13   6      142.68      174.70     15.14 o 
  -3  13   6     2057.06     2008.04     53.02 o 
  -2  13   6        1.64        4.14     11.63 o 
  -1  13   6     2361.71     2301.76     46.92 o 
   0  13   6     1280.13     1253.94     31.38 o 
   1  13   6       79.67      100.39     10.54 o 
   2  13   6     1204.45     1190.67     31.47 o 
   3  13   6        3.71       10.93      6.86 o 
   4  13   6      531.77      583.30     22.12 o 
  -7  14   6      114.74       79.69     13.25 o 
  -6  14   6       41.65       66.33     12.00 o 
  -5  14   6      753.78      859.54     43.83 o 
  -4  14   6     2743.93     2935.29     71.02 o 
  -3  14   6      663.59      654.82     27.00 o 
  -2  14   6       49.21       48.03     13.65 o 
  -1  14   6      642.72      578.97     24.85 o 
   0  14   6     3737.97     3440.18     78.74 o 
   1  14   6     2833.00     2838.34     56.70 o 
   2  14   6     2052.51     2065.83     45.80 o 
   3  14   6       35.14       39.38      8.22 o 
   4  14   6      138.31      174.27     42.12 o 
  -6  15   6     3301.52     3437.07    116.27 o 
  -5  15   6     1549.72     1734.34     50.19 o 
  -4  15   6      876.99      893.80     33.09 o 
  -3  15   6      297.99      289.95     19.32 o 
  -2  15   6       19.27       28.49      8.89 o 
  -1  15   6     1837.88     1788.56     50.15 o 
   0  15   6     1368.82     1309.19     40.50 o 
   1  15   6      225.64      262.64     46.85 o 
   2  15   6     2155.79     1931.97     53.57 o 
   3  15   6      112.25       99.90     13.60 o 
  -5  16   6       22.86       41.59     11.13 o 
  -4  16   6       22.97       24.37     12.44 o 
  -3  16   6      519.13      513.46     24.69 o 
  -2  16   6     2710.56     2762.36     68.99 o 
  -1  16   6     1202.02     1179.28     38.74 o 
   0  16   6      258.82      255.08     18.34 o 
   1  16   6       18.34       20.12      8.80 o 
   2  16   6     1018.67     1027.24     91.11 o 
  -4  17   6      153.83      190.46     17.72 o 
  -3  17   6       69.19       83.60     13.13 o 
  -2  17   6       25.98       22.35      8.92 o 
  -1  17   6      992.88     1100.59     38.00 o 
   0  17   6     1557.33     1466.68     45.23 o 
   1  17   6        9.22        4.97      7.73 o 
   2  17   6      746.11      711.41     41.66 o 
  -3  18   6       44.71       41.80     10.98 o 
  -2  18   6     1529.56     1454.23     81.94 o 
  -1  18   6      126.80      161.22     38.27 o 
   0  18   6      593.40      559.65     35.70 o 
  -9   1   7      127.73      158.57     14.37 o 
  -8   1   7      364.23      346.33     13.79 o 
  -7   1   7     2768.24     2645.78     62.37 o 
  -6   1   7     3508.39     3514.39     62.37 o 
  -5   1   7     1369.89     1268.11     37.41 o 
  -4   1   7     5056.15     5441.37    109.37 o 
  -3   1   7      340.94      336.18     11.42 o 
  -2   1   7      297.70      268.91     11.49 o 
  -1   1   7     5478.53     5309.03    371.25 o 
   0   1   7     1236.58     1203.13     36.67 o 
   1   1   7     1579.71     1557.30     44.73 o 
   2   1   7     2137.03     2179.22     58.11 o 
   3   1   7      201.79      198.24     16.87 o 
   4   1   7     1164.84     1255.62     52.08 o 
   5   1   7      232.55      267.32     20.61 o 
   6   1   7      502.00      523.53     27.78 o 
  -9   2   7        9.33       23.48      8.14 o 
  -8   2   7      682.46      668.88     19.07 o 
  -7   2   7       55.40       63.38      9.21 o 
  -6   2   7     1826.98     1776.24     37.54 o 
  -5   2   7      681.53      673.49     36.17 o 
  -4   2   7       81.72      109.86     16.31 o 
  -3   2   7     1460.46     1451.69     30.89 o 
  -2   2   7      183.79      162.52      7.49 o 
  -1   2   7     1922.90     1994.50     40.53 o 
   0   2   7      170.39      208.69     11.35 o 
   1   2   7      442.06      426.03     30.72 o 
   2   2   7      484.74      541.43     40.91 o 
   3   2   7      241.68      271.01     22.20 o 
   4   2   7       62.76       80.00     19.46 o 
   5   2   7        1.26       -3.02      9.45 o 
   6   2   7      445.47      463.23     26.57 o 
  -9   3   7     1747.45     1750.89     41.67 o 
  -8   3   7     1591.48     1524.43     43.90 o 
  -7   3   7       24.99       45.81      8.46 o 
  -6   3   7     2054.57     1932.11     40.03 o 
  -5   3   7       26.19       40.98      7.10 o 
  -4   3   7     3806.54     3648.97    111.34 o 
  -3   3   7     1950.88     1869.03     37.05 o 
  -2   3   7     1332.03     1368.20     29.03 o 
  -1   3   7     3530.26     3412.31     52.28 o 
   0   3   7      153.98      170.17     10.71 o 
   1   3   7     1845.70     1897.94     40.05 o 
   2   3   7     2057.19     2096.05     56.65 o 
   3   3   7      892.12      916.49     34.07 o 
   4   3   7      402.79      379.01     22.11 o 
   5   3   7      362.04      348.38     24.92 o 
   6   3   7     1588.36     1728.08     54.44 o 
  -9   4   7       36.04       62.75     10.50 o 
  -8   4   7      265.88      265.12     19.05 o 
  -7   4   7      216.78      220.44     13.40 o 
  -6   4   7     2139.29     2139.08     43.08 o 
  -5   4   7       18.19       34.79      6.63 o 
  -4   4   7       72.37      112.99      8.23 o 
  -3   4   7      624.08      554.53     16.77 o 
  -2   4   7      218.84      257.93     11.46 o 
  -1   4   7     1930.97     2000.29     39.12 o 
   0   4   7      156.96      171.86      8.72 o 
   1   4   7      800.99      846.97     23.91 o 
   2   4   7      739.25      762.52     29.60 o 
   3   4   7     2455.64     2415.92     64.14 o 
   4   4   7       88.49       87.16     19.34 o 
   5   4   7      291.91      305.65     23.96 o 
  -9   5   7     1165.43     1201.44     33.35 o 
  -8   5   7     1043.95      966.03     34.77 o 
  -7   5   7      288.04      266.06     17.89 o 
  -6   5   7     3053.92     3313.64     60.04 o 
  -5   5   7        2.95       19.41      7.93 o 
  -4   5   7      142.87      143.69      9.32 o 
  -3   5   7      552.05      519.96     32.91 o 
  -2   5   7     4106.23     4048.02     69.15 o 
  -1   5   7     4491.40     4831.94     84.57 o 
   0   5   7     4008.28     4171.71     71.43 o 
   1   5   7     2907.81     2938.81     57.80 o 
   2   5   7     1546.57     1430.32     33.83 o 
   3   5   7     2894.23     2844.91     72.40 o 
   4   5   7     2342.73     2288.14    116.17 o 
   5   5   7      421.92      435.49     24.79 o 
  -8   6   7      307.92      287.05     19.83 o 
  -7   6   7       39.48       44.92     10.32 o 
  -6   6   7      799.37      879.65     30.44 o 
  -5   6   7        1.38        4.19      7.10 o 
  -4   6   7      753.85      698.06     19.27 o 
  -3   6   7      221.47      223.01     13.88 o 
  -2   6   7       65.94       74.38      7.69 o 
  -1   6   7     1189.92     1258.34     28.71 o 
   0   6   7       48.97       52.94     10.48 o 
   1   6   7        3.14       13.52      4.88 o 
   2   6   7        8.22       14.04      6.14 o 
   3   6   7      338.92      307.61     21.18 o 
   4   6   7     2138.09     2106.41     59.84 o 
   5   6   7      569.26      594.94     28.70 o 
  -8   7   7      806.37      861.32     32.79 o 
  -7   7   7       89.75       57.53     11.22 o 
  -6   7   7      434.44      330.48     18.56 o 
  -5   7   7     1572.03     1315.28     39.33 o 
  -4   7   7     2409.96     2440.68     57.85 o 
  -3   7   7     3787.17     3621.39     77.92 o 
  -2   7   7      378.28      425.23     15.16 o 
  -1   7   7       17.01       30.41      5.99 o 
   0   7   7       83.02       82.85      8.33 o 
   1   7   7     2861.18     2879.28     54.23 o 
   2   7   7      297.16      306.27     12.45 o 
   3   7   7      831.81      752.81     23.94 o 
   4   7   7      433.82      432.66     23.92 o 
   5   7   7       20.65       31.43     11.09 o 
  -8   8   7      391.08      414.83     22.81 o 
  -7   8   7       42.09       52.08     10.54 o 
  -6   8   7      176.25      166.54     14.68 o 
  -5   8   7       21.20       20.95     12.97 o 
  -4   8   7      497.53      500.26     21.58 o 
  -3   8   7     1499.66     1490.01     40.54 o 
  -2   8   7       49.13       56.24      7.59 o 
  -1   8   7       27.65       28.35      6.25 o 
   0   8   7        8.16       13.72      5.80 o 
   1   8   7     2533.71     2441.56     55.57 o 
   2   8   7      444.44      419.73     14.64 o 
   3   8   7       94.24      109.96      9.04 o 
   4   8   7      455.68      488.21     25.35 o 
   5   8   7        9.78        7.82     14.92 o 
  -8   9   7      374.07      348.12     21.78 o 
  -7   9   7       21.11       19.97     18.60 o 
  -6   9   7       17.48       14.27     10.44 o 
  -5   9   7      570.69      559.53     34.74 o 
  -4   9   7     2758.32     2696.15     68.82 o 
  -3   9   7     1351.54     1370.64     39.16 o 
  -2   9   7       14.07       19.62     10.09 o 
  -1   9   7       82.46       89.04      8.75 o 
   0   9   7     1183.02     1299.36     35.18 o 
   1   9   7     3236.26     3134.75     59.08 o 
   2   9   7      325.57      337.23     15.23 o 
   3   9   7        7.18       15.74      5.79 o 
   4   9   7        9.84       14.81      7.33 o 
  -7  10   7      387.20      394.67     21.24 o 
  -6  10   7       13.23        8.57     10.95 o 
  -5  10   7      415.03      406.57     20.71 o 
  -4  10   7      172.12      178.83     14.82 o 
  -3  10   7     1385.14     1298.73     38.74 o 
  -2  10   7       30.37       35.28      9.06 o 
  -1  10   7       85.69       84.88      9.03 o 
   0  10   7        6.23        7.50      5.88 o 
   1  10   7     3507.87     3472.89     64.83 o 
   2  10   7      910.07      931.88     32.30 o 
   3  10   7      861.60      805.30     21.91 o 
   4  10   7       71.94       79.29      8.66 o 
  -7  11   7     1254.45     1179.75     56.71 o 
  -6  11   7     1227.51     1158.94     54.33 o 
  -5  11   7     1221.56     1232.05     38.92 o 
  -4  11   7        5.16       13.17      7.60 o 
  -3  11   7     1441.87     1546.14     44.21 o 
  -2  11   7     1075.09     1064.88     34.61 o 
  -1  11   7     2960.18     2947.40     56.74 o 
   0  11   7       96.43      119.79     10.46 o 
   1  11   7      124.09      125.36     10.75 o 
   2  11   7       33.94       44.00      8.53 o 
   3  11   7      832.41      802.82     22.20 o 
   4  11   7      414.66      430.58     24.59 o 
  -7  12   7       48.46       67.20     18.07 o 
  -6  12   7      195.19      185.63     16.13 o 
  -5  12   7      267.33      225.82     17.14 o 
  -4  12   7        0.23        0.22      6.70 o 
  -3  12   7      520.88      546.37     38.75 o 
  -2  12   7        3.17       13.10      8.05 o 
  -1  12   7      423.02      392.38     38.17 o 
   0  12   7      111.48      121.89     10.79 o 
   1  12   7      388.04      364.99     25.10 o 
   2  12   7      856.41      864.04     26.34 o 
   3  12   7        0.62        1.95      6.46 o 
  -6  13   7       92.36      117.58     14.45 o 
  -5  13   7      160.48      198.49     29.30 o 
  -4  13   7       50.87       51.46     11.04 o 
  -3  13   7      231.66      238.07     17.62 o 
  -2  13   7      467.16      512.19     23.95 o 
  -1  13   7      196.74      178.47     15.52 o 
   0  13   7      403.84      393.72     17.23 o 
   1  13   7        5.14        2.39      7.35 o 
   2  13   7       66.90       74.94      9.91 o 
   3  13   7      142.53      149.25     12.99 o 
  -5  14   7       41.79       47.58     10.89 o 
  -4  14   7      122.34       98.99     14.33 o 
  -3  14   7       50.97       55.20     11.96 o 
  -2  14   7       31.42       34.24     10.13 o 
  -1  14   7     1239.87     1260.49    115.68 o 
   0  14   7     1064.38     1115.04     30.52 o 
   1  14   7      142.79      166.71     18.24 o 
   2  14   7      616.87      674.61     23.57 o 
  -5  15   7      199.45      237.05     19.31 o 
  -4  15   7       35.40       46.46     10.79 o 
  -3  15   7      131.45      171.83     16.54 o 
  -2  15   7       59.63       68.90     22.86 o 
  -1  15   7       13.77       40.68     10.09 o 
   0  15   7       70.65       70.95     12.19 o 
   1  15   7       53.42       78.46     12.25 o 
  -3  16   7      250.07      270.17     20.38 o 
  -2  16   7       78.29      100.87     14.60 o 
  -1  16   7     1198.71     1204.06     40.71 o 
   0  16   7      783.20      817.04     95.46 o 
  -8   0   8      106.55      135.68     18.66 o 
  -7   0   8     2958.18     2833.63    103.32 o 
  -6   0   8     5158.66     5453.31    161.74 o 
  -5   0   8     1623.69     1515.70     60.62 o 
  -4   0   8      153.69      156.71     18.27 o 
  -3   0   8      755.50      742.95     26.67 o 
  -2   0   8    12973.27    14137.48    393.53 o 
  -1   0   8     7256.06     7665.99    226.13 o 
   0   0   8     2021.89     2226.65     83.81 o 
   1   0   8      650.75      584.88     37.69 o 
   2   0   8     1088.24     1009.81     51.49 o 
   3   0   8     3727.26     4075.95    139.20 o 
   4   0   8     4941.17     5017.23    166.14 o 
  -8   1   8      425.74      463.90     16.38 o 
  -7   1   8      448.78      498.69     23.40 o 
  -6   1   8      683.06      693.44     39.44 o 
  -5   1   8      140.12      161.72     13.93 o 
  -4   1   8      539.89      540.66     25.43 o 
  -3   1   8      113.37      131.44      8.61 o 
  -2   1   8     1349.00     1457.21     58.76 o 
  -1   1   8      165.80      185.41     16.30 o 
   0   1   8        0.52       11.60      8.04 o 
   1   1   8        1.16        4.05      8.05 o 
   2   1   8      121.63      128.27     15.08 o 
   3   1   8       78.54      123.77     30.46 o 
   4   1   8      187.99      236.36     21.24 o 
  -8   2   8      457.07      472.85     16.89 o 
  -7   2   8     1131.60     1222.82     31.52 o 
  -6   2   8      761.92      744.41     22.62 o 
  -5   2   8        4.97        8.64     10.32 o 
  -4   2   8     2385.93     2524.74     59.85 o 
  -3   2   8      225.96      190.16     11.61 o 
  -2   2   8     2043.35     2004.46     42.16 o 
  -1   2   8     3228.06     3202.26     76.42 o 
   0   2   8      465.89      488.16     30.18 o 
   1   2   8     2854.48     3053.96     90.88 o 
   2   2   8       25.88       33.64      9.63 o 
   3   2   8      681.59      701.42     31.31 o 
   4   2   8     1388.18     1504.56     49.82 o 
  -8   3   8      137.92      183.22     24.39 o 
  -7   3   8     1252.49     1231.98     31.52 o 
  -6   3   8      681.14      643.79     20.85 o 
  -5   3   8       31.22       27.36      7.02 o 
  -4   3   8      179.35      213.99     22.30 o 
  -3   3   8      345.81      278.08     22.80 o 
  -2   3   8      686.22      655.73     20.76 o 
  -1   3   8      983.22      858.67     24.27 o 
   0   3   8       19.13       15.22      8.08 o 
   1   3   8     2458.99     2614.05    116.44 o 
   2   3   8       28.82       49.79     11.02 o 
   3   3   8     1420.02     1480.60     47.94 o 
   4   3   8      611.94      582.08     29.41 o 
  -8   4   8      177.65      176.96     20.10 o 
  -7   4   8       18.19       21.46      7.74 o 
  -6   4   8      490.95      511.53     18.62 o 
  -5   4   8     1751.34     1866.01     44.31 o 
  -4   4   8     3321.42     3148.55     88.26 o 
  -3   4   8     2493.21     2471.25     71.37 o 
  -2   4   8      168.92      171.82     20.43 o 
  -1   4   8       55.68       47.75      7.86 o 
   0   4   8     1052.25     1062.01     35.58 o 
   1   4   8     4457.84     4430.85    102.27 o 
   2   4   8      775.26      839.31     32.87 o 
   3   4   8      789.19      855.93     34.50 o 
   4   4   8      290.58      297.50     22.09 o 
  -8   5   8       20.33       21.48      9.78 o 
  -7   5   8      129.10      142.21     14.89 o 
  -6   5   8      116.49      139.51     11.05 o 
  -5   5   8      146.92      142.41     20.78 o 
  -4   5   8        0.28        9.46      7.01 o 
  -3   5   8      433.72      438.10     19.58 o 
  -2   5   8      263.15      264.48     12.47 o 
  -1   5   8       58.64       62.08     10.29 o 
   0   5   8       41.28       39.66      7.77 o 
   1   5   8      349.64      352.38     21.13 o 
   2   5   8       31.26       59.76     16.64 o 
   3   5   8        3.19       24.37      9.83 o 
   4   5   8       46.91       46.24     15.09 o 
  -7   6   8        1.91        6.28     16.36 o 
  -6   6   8     1052.53     1058.66     34.96 o 
  -5   6   8      866.39      804.89     42.75 o 
  -4   6   8     1742.23     1652.83     44.38 o 
  -3   6   8     1434.39     1368.60     38.15 o 
  -2   6   8      185.15      217.70     11.82 o 
  -1   6   8      337.96      346.65     14.43 o 
   0   6   8      577.59      566.38     21.55 o 
   1   6   8     1787.88     1691.75     49.66 o 
   2   6   8      596.16      571.92     26.94 o 
   3   6   8     1672.40     1730.01     53.45 o 
   4   6   8      132.42      127.69     16.93 o 
  -7   7   8        4.15       15.34      9.06 o 
  -6   7   8       32.86       73.46     17.40 o 
  -5   7   8       77.77       73.55     15.04 o 
  -4   7   8      233.19      264.30     16.50 o 
  -3   7   8      171.14      171.27     13.92 o 
  -2   7   8      133.11      143.89     12.71 o 
  -1   7   8     1451.64     1417.06     32.74 o 
   0   7   8      111.35      128.91     13.44 o 
   1   7   8      831.46      817.44     25.49 o 
   2   7   8      195.42      189.92     21.18 o 
   3   7   8     1296.36     1288.46     74.43 o 
  -7   8   8       10.82       32.69     15.12 o 
  -6   8   8      351.43      285.56     28.49 o 
  -5   8   8        0.75        2.12      7.01 o 
  -4   8   8     1508.27     1482.61     42.34 o 
  -3   8   8      402.13      407.09     26.64 o 
  -2   8   8       21.94        6.89      6.91 o 
  -1   8   8      577.64      580.53     19.41 o 
   0   8   8      606.60      585.16     19.56 o 
   1   8   8     1800.35     1807.97     44.36 o 
   2   8   8      809.80      703.29     32.15 o 
   3   8   8      111.72      107.78     15.09 o 
  -7   9   8        2.20       10.49     13.53 o 
  -6   9   8        0.66        7.28     13.40 o 
  -5   9   8      589.78      637.81     26.46 o 
  -4   9   8     2067.73     2029.05     53.10 o 
  -3   9   8      245.75      242.36     16.69 o 
  -2   9   8      455.00      467.75     22.12 o 
  -1   9   8      495.06      510.88     18.43 o 
   0   9   8      648.79      640.46     21.03 o 
   1   9   8       18.57       29.66      6.96 o 
   2   9   8        2.49       14.51      7.46 o 
   3   9   8      134.85      145.74     16.85 o 
  -6  10   8      892.41      890.56     33.35 o 
  -5  10   8     1119.12     1098.31     36.67 o 
  -4  10   8      104.30      124.59     14.59 o 
  -3  10   8      477.97      464.70     22.48 o 
  -2  10   8      854.22      834.37     31.24 o 
  -1  10   8     1451.62     1459.28     34.90 o 
   0  10   8      503.09      465.14     18.27 o 
   1  10   8        4.51        7.43      5.84 o 
   2  10   8        0.48       -5.78      5.78 o 
  -6  11   8      192.66      194.45     17.30 o 
  -5  11   8       68.03       72.71     12.09 o 
  -4  11   8      721.65      724.50     31.58 o 
  -3  11   8        3.04        3.56      7.46 o 
  -2  11   8      206.43      245.21     17.63 o 
  -1  11   8       40.09       75.36     11.87 o 
   0  11   8     1173.85     1101.81     29.81 o 
   1  11   8        6.43       12.61      6.29 o 
   2  11   8       99.77      107.84      9.68 o 
  -5  12   8      497.12      560.30     26.38 o 
  -4  12   8       72.17       85.97     12.69 o 
  -3  12   8        1.55        1.23     12.34 o 
  -2  12   8       34.30       34.10     12.47 o 
  -1  12   8      659.39      685.51     28.31 o 
   0  12   8       79.67       84.40     10.09 o 
   1  12   8       65.50       71.75      9.43 o 
  -4  13   8        6.31        5.90      9.04 o 
  -3  13   8      125.63      157.50     19.22 o 
  -2  13   8     1044.28     1086.87     37.65 o 
  -1  13   8        1.08        0.53     12.04 o 
   0  13   8        4.10       13.83      6.72 o 
  -3  14   8      408.81      453.32     33.19 o 
  -2  14   8      258.58      288.48     20.34 o 
  -1  14   8        5.36       30.22     11.78 o 
  -7   1   9       12.75       11.85      7.61 o 
  -6   1   9       28.63       36.89      9.57 o 
  -5   1   9      421.26      400.48     20.98 o 
  -4   1   9      246.22      298.56     25.71 o 
  -3   1   9      707.42      768.29     42.72 o 
  -2   1   9      824.78      924.54     33.85 o 
  -1   1   9      221.59      222.53     17.82 o 
   0   1   9       44.04       53.88     11.24 o 
   1   1   9      383.02      382.14     25.97 o 
   2   1   9      683.29      762.95     32.76 o 
  -7   2   9      223.25      274.65     15.52 o 
  -6   2   9      787.82      777.04     23.84 o 
  -5   2   9       56.23       61.81     16.64 o 
  -4   2   9     1464.75     1485.49     61.18 o 
  -3   2   9      737.79      749.88     28.88 o 
  -2   2   9     3006.87     3133.89     77.20 o 
  -1   2   9     1564.32     1667.70     49.67 o 
   0   2   9     1448.36     1471.85     46.70 o 
   1   2   9      599.64      645.56     29.46 o 
   2   2   9      626.35      685.97     31.05 o 
  -7   3   9       87.05       96.64     10.94 o 
  -6   3   9      580.81      657.98     25.33 o 
  -5   3   9       30.01       44.44     14.92 o 
  -4   3   9      446.98      464.14     32.23 o 
  -3   3   9        7.53        5.66      8.04 o 
  -2   3   9      188.89      203.19     16.61 o 
  -1   3   9      331.74      338.87     62.77 o 
   0   3   9      435.33      494.87     25.03 o 
   1   3   9     1436.48     1515.66     48.62 o 
   2   3   9      140.66      147.17     17.15 o 
  -6   4   9      143.79      161.97     23.76 o 
  -5   4   9      673.04      764.02     42.59 o 
  -4   4   9       16.60        6.19     12.34 o 
  -3   4   9        1.00        7.16     11.05 o 
  -2   4   9     1072.03     1178.11     51.72 o 
  -1   4   9       89.81      110.61     13.59 o 
   0   4   9        6.82       11.57      8.79 o 
   1   4   9      202.07      192.12     25.93 o 
   2   4   9       13.69        7.61      9.63 o 
  -6   5   9     1763.22     1764.63     72.53 o 
  -5   5   9      665.50      692.25     27.04 o 
  -4   5   9       41.62       50.26     15.42 o 
  -3   5   9       30.80       64.85     15.75 o 
  -2   5   9     1035.55     1139.00     97.45 o 
  -1   5   9     1147.58     1148.92     61.73 o 
   0   5   9      315.33      324.21     20.57 o 
   1   5   9       69.81       94.00     14.01 o 
   2   5   9      434.52      422.83     24.73 o 
  -6   6   9       46.19       12.97     15.15 o 
  -5   6   9      262.30      211.81     23.58 o 
  -4   6   9      334.35      391.49     24.49 o 
  -3   6   9      219.90      299.59     27.20 o 
  -2   6   9      211.94      193.97     22.77 o 
  -1   6   9       56.38       68.47      9.58 o 
   0   6   9     1573.40     1582.67     48.64 o 
   1   6   9      275.92      319.62     21.06 o 
   2   6   9        0.95       12.32      9.64 o 
  -6   7   9      290.42      330.71     20.41 o 
  -5   7   9        1.07       -1.41      8.87 o 
  -4   7   9     1252.94     1178.36     37.04 o 
  -3   7   9       18.74        8.47     12.41 o 
  -2   7   9      211.44      195.52     23.00 o 
  -1   7   9      455.82      483.42     19.45 o 
   0   7   9      257.62      295.32     23.48 o 
   1   7   9      617.88      670.09     30.00 o 
  -5   8   9      175.65      190.32     26.79 o 
  -4   8   9     2213.80     2389.82     60.91 o 
  -3   8   9      629.08      643.24     26.51 o 
  -2   8   9       65.65       91.76     18.07 o 
  -1   8   9       61.93       73.12     12.18 o 
   0   8   9     1777.58     1913.79     44.78 o 
   1   8   9      394.66      421.25     24.26 o 
  -4   9   9      896.20      887.88     32.93 o 
  -3   9   9     1170.89     1152.23     37.61 o 
  -2   9   9       15.79       15.26      8.31 o 
  -1   9   9        5.85       17.37     14.10 o 
   0   9   9        6.48       11.14      8.90 o 
  -4  10   9     2450.58     2659.55     67.58 o 
  -3  10   9        3.64       15.11      9.02 o 
  -2  10   9       66.81       81.29     12.43 o 
  -1  10   9        2.17       14.00     13.40 o 
  -2   0  10       78.29       95.79     18.93 o 
  -1   0  10      154.36      196.55     25.02 o 
  -2   1  10       25.50       32.84     10.11 o 
  -1   1  10       51.14       87.08     13.25 o 
  -3   2  10     1202.30     1536.58     69.39 o 
  -2   2  10       23.14       29.89     10.57 o 
  -1   2  10       55.53       93.18     13.27 o 
  -3   3  10        1.09        5.10     11.91 o 
  -2   3  10       58.36       39.18     15.32 o 
  -1   3  10      129.85      175.97     17.49 o 
  -3   4  10      264.29      344.39     30.90 o 
  -2   4  10      266.70      353.92     32.33 o 
                                                 
